# Supplementary material for: Favorable Marker Alleles for Panicle Exsertion Length in Rice (Oryza sativa L.) Mined by Association Mapping and the RSTEP-LRT Method
Source: Front Plant Sci. 2017 Dec 12;8:2112. doi: 10.3389/fpls.2017.02112 (PMC5732986; doi:10.3389/fpls.2017.02112)
Supplement: Table S1 — The K-matrix obtained in this study. [file Table1.XLSX]

## Sheet: K-Matrix
		A1	A2	A3	A4	A5	A6	A7	A8	A9	A10	A11	A12	A13	A14	A15	A16	A17	A18	A19	A20	A21	A22	A23	A24	A25	A26	A27	A28	A29	A30	A31	A32	A33	A34	A35	A36	A37	A38	A39	A40	A41	A42	A43	A44	A45	A46	A47	A48
Code	Material Name	Yazihuang	Hongmangzaodao	Wanhuangdao	Guozinuo	Shuijingbaidao	Wumangzaodao	Sanbailitou	Cuyingwanyangdao	Yanglingdao	Wanyedao	Qiaobinghuang	Tiejingqing	Xiaobaiyedao	Baoxintaihuqing	Jiangfeng4	Sujing4	Aizhongluohanhuang	Baodao	Wanmuxiqiu	Huangsanshi	Erheidao	Xiaoqingzhong	Zaoguangtou	Xiaoluohanhuang	Souzhouqing	Wanluli	Wanbaguo	Ebusinuodao	Laodiegu	Yefenghuang	Chenjiazhong	Zaoheitouhong	Luohanhuang	Longgouzhong	Shiluqing	Ligengqing	Heitouhong	Laolaihong	Erlibie	Jinguhuang	Cuganhuangdao	Zaoshirihuangdao	Shengtangqing	Xiaomandao	Shengtangdao	Wanmandao	Nantouzhong	Daniaodao
A1	Yazihuang	2	1.15126	1.36975	1.39496	1.31933	1.2437	1.37815	1.33613	1.40336	1.33613	1.35294	1.31933	1.26891	0.991597	1.16807	1.17647	1.21008	1.26891	1.29412	1.27731	1.28571	1.26891	1.2605	1.30252	1.2521	1.18487	1.26891	1.20168	1.29412	1.2605	1.21849	1.26891	1.31092	1.2521	1.29412	1.27731	1.28571	1.16807	1.23529	1.14286	1.19328	1.23529	1.21849	1.23529	1.20168	1.19328	1.11765	1.22689
A2	Hongmangzaodao	1.15126	2	1.16807	1.15126	1.08403	1.05882	1.05882	1.08403	1.10084	1.05882	1.02521	0.97479	0.97479	1.21008	0.94958	0.941176	0.941176	1	0.983193	0.941176	0.932773	0.94958	0.97479	0.97479	0.94958	0.89916	0.941176	0.92437	0.932773	0.957983	0.890756	0.92437	0.915966	0.890756	0.932773	0.92437	0.882353	0.857143	0.890756	0.865546	0.857143	0.890756	0.865546	0.857143	0.89916	0.823529	0.857143	0.890756
A3	Wanhuangdao	1.36975	1.16807	2	1.57143	1.41176	1.38655	1.42017	1.41176	1.41176	1.45378	1.39496	1.39496	1.2521	1.06723	1.30252	1.29412	1.30252	1.28571	1.32773	1.30252	1.26891	1.30252	1.37815	1.35294	1.30252	1.22689	1.2437	1.20168	1.2605	1.28571	1.2521	1.28571	1.27731	1.2605	1.28571	1.2605	1.2521	1.18487	1.21849	1.17647	1.17647	1.21008	1.2437	1.19328	1.22689	1.17647	1.20168	1.17647
A4	Guozinuo	1.39496	1.15126	1.57143	2	1.57983	1.43697	1.53782	1.59664	1.63025	1.53782	1.56303	1.48739	1.43697	1.05042	1.31092	1.34454	1.39496	1.44538	1.42857	1.40336	1.36134	1.41176	1.41176	1.47899	1.38655	1.31092	1.34454	1.27731	1.31933	1.36975	1.30252	1.31933	1.31092	1.29412	1.34454	1.31092	1.30252	1.2605	1.28571	1.26891	1.27731	1.28571	1.32773	1.27731	1.30252	1.2521	1.23529	1.18487
A5	Shuijingbaidao	1.31933	1.08403	1.41176	1.57983	2	1.36975	1.52101	1.55462	1.52101	1.57143	1.5042	1.45378	1.47059	0.966387	1.29412	1.32773	1.39496	1.35294	1.42857	1.37815	1.40336	1.33613	1.40336	1.33613	1.36975	1.31933	1.31092	1.21849	1.27731	1.32773	1.32773	1.38655	1.32773	1.34454	1.37815	1.35294	1.33613	1.28571	1.23529	1.21849	1.23529	1.26891	1.31092	1.2521	1.28571	1.29412	1.19328	1.21008
A6	Wumangzaodao	1.2437	1.05882	1.38655	1.43697	1.36975	2	1.41176	1.38655	1.37815	1.29412	1.35294	1.28571	1.21849	1.06723	1.29412	1.30252	1.23529	1.22689	1.21008	1.2437	1.2521	1.29412	1.29412	1.30252	1.29412	1.18487	1.23529	1.23529	1.23529	1.26891	1.21849	1.29412	1.21008	1.17647	1.20168	1.20168	1.20168	1.20168	1.14286	1.18487	1.11765	1.13445	1.16807	1.13445	1.13445	1.14286	1.11765	1.10084
A7	Sanbailitou	1.37815	1.05882	1.42017	1.53782	1.52101	1.41176	2	1.58824	1.55462	1.56303	1.59664	1.5042	1.48739	1.01681	1.35294	1.41176	1.47059	1.39496	1.41176	1.42857	1.43697	1.47899	1.42857	1.47059	1.46218	1.35294	1.41176	1.33613	1.39496	1.45378	1.40336	1.47899	1.41176	1.40336	1.40336	1.34454	1.32773	1.33613	1.32773	1.30252	1.29412	1.31092	1.32773	1.28571	1.33613	1.31092	1.2521	1.20168
A8	Cuyingwanyangdao	1.33613	1.08403	1.41176	1.59664	1.55462	1.38655	1.58824	2	1.71429	1.71429	1.68067	1.57143	1.46218	1.06723	1.36975	1.36134	1.44538	1.52101	1.46218	1.43697	1.4958	1.47059	1.42017	1.42857	1.44538	1.39496	1.33613	1.30252	1.34454	1.38655	1.33613	1.38655	1.36134	1.36975	1.36134	1.34454	1.34454	1.26891	1.29412	1.2521	1.29412	1.2521	1.31092	1.30252	1.26891	1.29412	1.21849	1.23529
A9	Yanglingdao	1.40336	1.10084	1.41176	1.63025	1.52101	1.37815	1.55462	1.71429	2	1.66387	1.68908	1.57983	1.52101	1.07563	1.38655	1.37815	1.48739	1.53782	1.46218	1.47899	1.4958	1.47059	1.47059	1.46218	1.42857	1.32773	1.36975	1.32773	1.39496	1.43697	1.33613	1.42857	1.34454	1.40336	1.42857	1.35294	1.36975	1.33613	1.35294	1.28571	1.28571	1.31092	1.31933	1.28571	1.29412	1.32773	1.26891	1.2521
A10	Wanyedao	1.33613	1.05882	1.45378	1.53782	1.57143	1.29412	1.56303	1.71429	1.66387	2	1.69748	1.57143	1.47899	1	1.36134	1.38655	1.41176	1.4958	1.43697	1.44538	1.45378	1.44538	1.43697	1.41176	1.42017	1.40336	1.33613	1.28571	1.32773	1.37815	1.34454	1.37815	1.35294	1.36134	1.36134	1.32773	1.34454	1.26891	1.30252	1.2437	1.2605	1.2605	1.31933	1.27731	1.31092	1.30252	1.23529	1.2521
A11	Qiaobinghuang	1.35294	1.02521	1.39496	1.56303	1.5042	1.35294	1.59664	1.68067	1.68908	1.69748	2	1.7563	1.53782	1.06723	1.36975	1.42017	1.48739	1.53782	1.45378	1.47899	1.4958	1.53782	1.42017	1.42857	1.42857	1.38655	1.36975	1.32773	1.33613	1.42017	1.37815	1.42017	1.41176	1.35294	1.40336	1.34454	1.33613	1.33613	1.32773	1.26891	1.35294	1.28571	1.34454	1.34454	1.35294	1.32773	1.31933	1.21008
A12	Tiejingqing	1.31933	0.97479	1.39496	1.48739	1.45378	1.28571	1.5042	1.57143	1.57983	1.57143	1.7563	2	1.56303	1.07563	1.36134	1.44538	1.55462	1.55462	1.4958	1.47899	1.48739	1.52101	1.46218	1.47059	1.46218	1.39496	1.39496	1.31933	1.42017	1.42857	1.39496	1.40336	1.41176	1.39496	1.42857	1.38655	1.35294	1.34454	1.32773	1.28571	1.39496	1.32773	1.39496	1.36975	1.35294	1.35294	1.38655	1.27731
A13	Xiaobaiyedao	1.26891	0.97479	1.2521	1.43697	1.47059	1.21849	1.48739	1.46218	1.52101	1.47899	1.53782	1.56303	2	1.12605	1.32773	1.38655	1.47899	1.42857	1.46218	1.39496	1.45378	1.42857	1.40336	1.39496	1.37815	1.2605	1.36134	1.2605	1.33613	1.34454	1.37815	1.34454	1.31092	1.31092	1.36975	1.32773	1.29412	1.2521	1.2605	1.2437	1.2521	1.2437	1.33613	1.2605	1.27731	1.28571	1.29412	1.21849
A14	Baoxintaihuqing	0.991597	1.21008	1.06723	1.05042	0.966387	1.06723	1.01681	1.06723	1.07563	1	1.06723	1.07563	1.12605	2	1.07563	1.09244	1.09244	1.07563	1.11765	1.10084	1.03361	1.0084	1.04202	1.06723	1.01681	0.97479	0.966387	1.01681	1.0084	0.991597	1	0.991597	0.966387	0.983193	1	0.957983	0.94958	0.94958	0.966387	0.957983	1.0084	1.02521	0.97479	1	0.97479	0.97479	1.05042	0.97479
A15	Jiangfeng4	1.16807	0.94958	1.30252	1.31092	1.29412	1.29412	1.35294	1.36975	1.38655	1.36134	1.36975	1.36134	1.32773	1.07563	2	1.57983	1.47899	1.48739	1.40336	1.36975	1.39496	1.44538	1.42017	1.36975	1.34454	1.28571	1.32773	1.30252	1.32773	1.31933	1.30252	1.31933	1.27731	1.21008	1.2437	1.26891	1.26891	1.27731	1.2521	1.2521	1.22689	1.26891	1.22689	1.2605	1.29412	1.31933	1.2605	1.18487
A16	Sujing4	1.17647	0.941176	1.29412	1.34454	1.32773	1.30252	1.41176	1.36134	1.37815	1.38655	1.42017	1.44538	1.38655	1.09244	1.57983	2	1.53782	1.52101	1.5042	1.52101	1.47899	1.47059	1.44538	1.45378	1.45378	1.36134	1.42857	1.42857	1.38655	1.40336	1.40336	1.42017	1.37815	1.35294	1.35294	1.33613	1.31933	1.28571	1.28571	1.28571	1.31092	1.33613	1.30252	1.31092	1.34454	1.33613	1.28571	1.19328
A17	Aizhongluohanhuang	1.21008	0.941176	1.30252	1.39496	1.39496	1.23529	1.47059	1.44538	1.48739	1.41176	1.48739	1.55462	1.47899	1.09244	1.47899	1.53782	2	1.67227	1.66387	1.71429	1.56303	1.56303	1.57983	1.56303	1.53782	1.40336	1.47059	1.42017	1.5042	1.52101	1.5042	1.5042	1.45378	1.48739	1.5042	1.45378	1.45378	1.43697	1.44538	1.42017	1.36134	1.40336	1.44538	1.36975	1.43697	1.38655	1.38655	1.2521
A18	Baodao	1.26891	1	1.28571	1.44538	1.35294	1.22689	1.39496	1.52101	1.53782	1.4958	1.53782	1.55462	1.42857	1.07563	1.48739	1.52101	1.67227	2	1.67227	1.63866	1.63025	1.60504	1.58824	1.56303	1.52941	1.51261	1.47899	1.43697	1.51261	1.5042	1.47059	1.51261	1.5042	1.43697	1.4958	1.5042	1.47059	1.38655	1.43697	1.36975	1.41176	1.42017	1.42857	1.40336	1.36975	1.40336	1.32773	1.27731
A19	Wanmuxiqiu	1.29412	0.983193	1.32773	1.42857	1.42857	1.21008	1.41176	1.46218	1.46218	1.43697	1.45378	1.4958	1.46218	1.11765	1.40336	1.5042	1.66387	1.67227	2	1.69748	1.65546	1.62185	1.62185	1.60504	1.58824	1.46218	1.47899	1.5042	1.52941	1.52941	1.52101	1.52941	1.51261	1.52941	1.54622	1.53782	1.53782	1.39496	1.44538	1.42857	1.44538	1.44538	1.44538	1.43697	1.45378	1.36134	1.34454	1.27731
A20	Huangsanshi	1.27731	0.941176	1.30252	1.40336	1.37815	1.2437	1.42857	1.43697	1.47899	1.44538	1.47899	1.47899	1.39496	1.10084	1.36975	1.52101	1.71429	1.63866	1.69748	2	1.61345	1.58824	1.58824	1.63025	1.52941	1.45378	1.47059	1.44538	1.43697	1.5042	1.47899	1.48739	1.47899	1.47059	1.52101	1.4958	1.53782	1.42017	1.46218	1.38655	1.41176	1.47059	1.40336	1.41176	1.42017	1.42017	1.36134	1.28571
A21	Erheidao	1.28571	0.932773	1.26891	1.36134	1.40336	1.2521	1.43697	1.4958	1.4958	1.45378	1.4958	1.48739	1.45378	1.03361	1.39496	1.47899	1.56303	1.63025	1.65546	1.61345	2	1.72269	1.64706	1.59664	1.58824	1.53782	1.57983	1.46218	1.54622	1.57143	1.4958	1.53782	1.54622	1.52941	1.5042	1.52101	1.52941	1.40336	1.45378	1.39496	1.42857	1.36975	1.45378	1.39496	1.37815	1.42017	1.31933	1.28571
A22	Xiaoqingzhong	1.26891	0.94958	1.30252	1.41176	1.33613	1.29412	1.47899	1.47059	1.47059	1.44538	1.53782	1.52101	1.42857	1.0084	1.44538	1.47059	1.56303	1.60504	1.62185	1.58824	1.72269	2	1.64706	1.65546	1.65546	1.61345	1.59664	1.52101	1.60504	1.63025	1.57983	1.56303	1.57143	1.54622	1.53782	1.5042	1.53782	1.42857	1.52101	1.45378	1.47899	1.46218	1.4958	1.42017	1.44538	1.46218	1.36975	1.31092
A23	Zaoguangtou	1.2605	0.97479	1.37815	1.41176	1.40336	1.29412	1.42857	1.42017	1.47059	1.43697	1.42017	1.46218	1.40336	1.04202	1.42017	1.44538	1.57983	1.58824	1.62185	1.58824	1.64706	1.64706	2	1.70588	1.61345	1.5042	1.5042	1.45378	1.52101	1.56303	1.51261	1.52941	1.52101	1.52101	1.5042	1.47059	1.5042	1.42017	1.42857	1.39496	1.36975	1.39496	1.39496	1.33613	1.36134	1.36134	1.31092	1.28571
A24	Xiaoluohanhuang	1.30252	0.97479	1.35294	1.47899	1.33613	1.30252	1.47059	1.42857	1.46218	1.41176	1.42857	1.47059	1.39496	1.06723	1.36975	1.45378	1.56303	1.56303	1.60504	1.63025	1.59664	1.65546	1.70588	2	1.63866	1.61345	1.61345	1.53782	1.58824	1.69748	1.58824	1.61345	1.59664	1.57983	1.55462	1.48739	1.52941	1.43697	1.5042	1.42857	1.42857	1.47059	1.45378	1.40336	1.40336	1.36134	1.36134	1.32773
A25	Souzhouqing	1.2521	0.94958	1.30252	1.38655	1.36975	1.29412	1.46218	1.44538	1.42857	1.42017	1.42857	1.46218	1.37815	1.01681	1.34454	1.45378	1.53782	1.52941	1.58824	1.52941	1.58824	1.65546	1.61345	1.63866	2	1.65546	1.65546	1.57143	1.57143	1.60504	1.65546	1.65546	1.61345	1.53782	1.55462	1.57983	1.53782	1.45378	1.47059	1.45378	1.45378	1.47059	1.5042	1.41176	1.36975	1.42017	1.36134	1.31092
A26	Wanluli	1.18487	0.89916	1.22689	1.31092	1.31933	1.18487	1.35294	1.39496	1.32773	1.40336	1.38655	1.39496	1.2605	0.97479	1.28571	1.36134	1.40336	1.51261	1.46218	1.45378	1.53782	1.61345	1.5042	1.61345	1.65546	2	1.65546	1.51261	1.58824	1.63866	1.56303	1.64706	1.63866	1.51261	1.51261	1.47899	1.5042	1.41176	1.44538	1.36134	1.37815	1.41176	1.47059	1.41176	1.36134	1.38655	1.36975	1.31933
A27	Wanbaguo	1.26891	0.941176	1.2437	1.34454	1.31092	1.23529	1.41176	1.33613	1.36975	1.33613	1.36975	1.39496	1.36134	0.966387	1.32773	1.42857	1.47059	1.47899	1.47899	1.47059	1.57983	1.59664	1.5042	1.61345	1.65546	1.65546	2	1.54622	1.68908	1.69748	1.69748	1.66387	1.69748	1.58824	1.60504	1.53782	1.51261	1.43697	1.51261	1.4958	1.48739	1.53782	1.57983	1.51261	1.45378	1.52101	1.37815	1.32773
A28	Ebusinuodao	1.20168	0.92437	1.20168	1.27731	1.21849	1.23529	1.33613	1.30252	1.32773	1.28571	1.32773	1.31933	1.2605	1.01681	1.30252	1.42857	1.42017	1.43697	1.5042	1.44538	1.46218	1.52101	1.45378	1.53782	1.57143	1.51261	1.54622	2	1.58824	1.60504	1.52941	1.56303	1.52101	1.4958	1.55462	1.5042	1.46218	1.42017	1.42017	1.46218	1.45378	1.47899	1.46218	1.38655	1.41176	1.36134	1.31933	1.22689
A29	Laodiegu	1.29412	0.932773	1.2605	1.31933	1.27731	1.23529	1.39496	1.34454	1.39496	1.32773	1.33613	1.42017	1.33613	1.0084	1.32773	1.38655	1.5042	1.51261	1.52941	1.43697	1.54622	1.60504	1.52101	1.58824	1.57143	1.58824	1.68908	1.58824	2	1.78992	1.70588	1.7563	1.68067	1.67227	1.65546	1.57983	1.57143	1.47059	1.47059	1.45378	1.47059	1.47059	1.53782	1.47899	1.44538	1.48739	1.33613	1.28571
A30	Yefenghuang	1.2605	0.957983	1.28571	1.36975	1.32773	1.26891	1.45378	1.38655	1.43697	1.37815	1.42017	1.42857	1.34454	0.991597	1.31933	1.40336	1.52101	1.5042	1.52941	1.5042	1.57143	1.63025	1.56303	1.69748	1.60504	1.63866	1.69748	1.60504	1.78992	2	1.73109	1.7563	1.69748	1.68067	1.68067	1.57143	1.58824	1.5042	1.54622	1.5042	1.4958	1.51261	1.56303	1.46218	1.51261	1.52101	1.36134	1.29412
A31	Chenjiazhong	1.21849	0.890756	1.2521	1.30252	1.32773	1.21849	1.40336	1.33613	1.33613	1.34454	1.37815	1.39496	1.37815	1	1.30252	1.40336	1.5042	1.47059	1.52101	1.47899	1.4958	1.57983	1.51261	1.58824	1.65546	1.56303	1.69748	1.52941	1.70588	1.73109	2	1.68908	1.71429	1.60504	1.63025	1.59664	1.57983	1.46218	1.57143	1.47899	1.5042	1.55462	1.62185	1.52941	1.47059	1.52941	1.37815	1.26891
A32	Zaoheitouhong	1.26891	0.92437	1.28571	1.31933	1.38655	1.29412	1.47899	1.38655	1.42857	1.37815	1.42017	1.40336	1.34454	0.991597	1.31933	1.42017	1.5042	1.51261	1.52941	1.48739	1.53782	1.56303	1.52941	1.61345	1.65546	1.64706	1.66387	1.56303	1.7563	1.7563	1.68908	2	1.71429	1.68067	1.67227	1.59664	1.58824	1.51261	1.47899	1.44538	1.45378	1.5042	1.51261	1.44538	1.43697	1.47899	1.36134	1.31933
A33	Luohanhuang	1.31092	0.915966	1.27731	1.31092	1.32773	1.21008	1.41176	1.36134	1.34454	1.35294	1.41176	1.41176	1.31092	0.966387	1.27731	1.37815	1.45378	1.5042	1.51261	1.47899	1.54622	1.57143	1.52101	1.59664	1.61345	1.63866	1.69748	1.52101	1.68067	1.69748	1.71429	1.71429	2	1.62185	1.67227	1.62185	1.63866	1.45378	1.52101	1.47059	1.51261	1.53782	1.61345	1.57983	1.47899	1.52941	1.36975	1.35294
A34	Longgouzhong	1.2521	0.890756	1.2605	1.29412	1.34454	1.17647	1.40336	1.36975	1.40336	1.36134	1.35294	1.39496	1.31092	0.983193	1.21008	1.35294	1.48739	1.43697	1.52941	1.47059	1.52941	1.54622	1.52101	1.57983	1.53782	1.51261	1.58824	1.4958	1.67227	1.68067	1.60504	1.68067	1.62185	2	1.70588	1.60504	1.57983	1.52941	1.53782	1.5042	1.47899	1.52941	1.51261	1.42857	1.46218	1.46218	1.34454	1.31092
A35	Shiluqing	1.29412	0.932773	1.28571	1.34454	1.37815	1.20168	1.40336	1.36134	1.42857	1.36134	1.40336	1.42857	1.36975	1	1.2437	1.35294	1.5042	1.4958	1.54622	1.52101	1.5042	1.53782	1.5042	1.55462	1.55462	1.51261	1.60504	1.55462	1.65546	1.68067	1.63025	1.67227	1.67227	1.70588	2	1.7479	1.65546	1.59664	1.62185	1.58824	1.57143	1.63866	1.60504	1.52101	1.54622	1.52941	1.42857	1.35294
A36	Ligengqing	1.27731	0.92437	1.2605	1.31092	1.35294	1.20168	1.34454	1.34454	1.35294	1.32773	1.34454	1.38655	1.32773	0.957983	1.26891	1.33613	1.45378	1.5042	1.53782	1.4958	1.52101	1.5042	1.47059	1.48739	1.57983	1.47899	1.53782	1.5042	1.57983	1.57143	1.59664	1.59664	1.62185	1.60504	1.7479	2	1.73109	1.57143	1.62185	1.56303	1.60504	1.59664	1.60504	1.55462	1.4958	1.57143	1.41176	1.34454
A37	Heitouhong	1.28571	0.882353	1.2521	1.30252	1.33613	1.20168	1.32773	1.34454	1.36975	1.34454	1.33613	1.35294	1.29412	0.94958	1.26891	1.31933	1.45378	1.47059	1.53782	1.53782	1.52941	1.53782	1.5042	1.52941	1.53782	1.5042	1.51261	1.46218	1.57143	1.58824	1.57983	1.58824	1.63866	1.57983	1.65546	1.73109	2	1.59664	1.62185	1.56303	1.54622	1.54622	1.56303	1.53782	1.52941	1.47899	1.39496	1.35294
A38	Laolaihong	1.16807	0.857143	1.18487	1.2605	1.28571	1.20168	1.33613	1.26891	1.33613	1.26891	1.33613	1.34454	1.2521	0.94958	1.27731	1.28571	1.43697	1.38655	1.39496	1.42017	1.40336	1.42857	1.42017	1.43697	1.45378	1.41176	1.43697	1.42017	1.47059	1.5042	1.46218	1.51261	1.45378	1.52941	1.59664	1.57143	1.59664	2	1.65546	1.54622	1.51261	1.57143	1.52101	1.4958	1.52101	1.4958	1.42857	1.31092
A39	Erlibie	1.23529	0.890756	1.21849	1.28571	1.23529	1.14286	1.32773	1.29412	1.35294	1.30252	1.32773	1.32773	1.2605	0.966387	1.2521	1.28571	1.44538	1.43697	1.44538	1.46218	1.45378	1.52101	1.42857	1.5042	1.47059	1.44538	1.51261	1.42017	1.47059	1.54622	1.57143	1.47899	1.52101	1.53782	1.62185	1.62185	1.62185	1.65546	2	1.61345	1.57983	1.68067	1.59664	1.5042	1.5042	1.53782	1.47899	1.35294
A40	Jinguhuang	1.14286	0.865546	1.17647	1.26891	1.21849	1.18487	1.30252	1.2521	1.28571	1.2437	1.26891	1.28571	1.2437	0.957983	1.2521	1.28571	1.42017	1.36975	1.42857	1.38655	1.39496	1.45378	1.39496	1.42857	1.45378	1.36134	1.4958	1.46218	1.45378	1.5042	1.47899	1.44538	1.47059	1.5042	1.58824	1.56303	1.56303	1.54622	1.61345	2	1.53782	1.63866	1.58824	1.52941	1.57143	1.52941	1.4958	1.29412
A41	Cuganhuangdao	1.19328	0.857143	1.17647	1.27731	1.23529	1.11765	1.29412	1.29412	1.28571	1.2605	1.35294	1.39496	1.2521	1.0084	1.22689	1.31092	1.36134	1.41176	1.44538	1.41176	1.42857	1.47899	1.36975	1.42857	1.45378	1.37815	1.48739	1.45378	1.47059	1.4958	1.5042	1.45378	1.51261	1.47899	1.57143	1.60504	1.54622	1.51261	1.57983	1.53782	2	1.66387	1.63866	1.66387	1.56303	1.57143	1.5042	1.29412
A42	Zaoshirihuangdao	1.23529	0.890756	1.21008	1.28571	1.26891	1.13445	1.31092	1.2521	1.31092	1.2605	1.28571	1.32773	1.2437	1.02521	1.26891	1.33613	1.40336	1.42017	1.44538	1.47059	1.36975	1.46218	1.39496	1.47059	1.47059	1.41176	1.53782	1.47899	1.47059	1.51261	1.55462	1.5042	1.53782	1.52941	1.63866	1.59664	1.54622	1.57143	1.68067	1.63866	1.66387	2	1.67227	1.64706	1.60504	1.62185	1.5042	1.35294
A43	Shengtangqing	1.21849	0.865546	1.2437	1.32773	1.31092	1.16807	1.32773	1.31092	1.31933	1.31933	1.34454	1.39496	1.33613	0.97479	1.22689	1.30252	1.44538	1.42857	1.44538	1.40336	1.45378	1.4958	1.39496	1.45378	1.5042	1.47059	1.57983	1.46218	1.53782	1.56303	1.62185	1.51261	1.61345	1.51261	1.60504	1.60504	1.56303	1.52101	1.59664	1.58824	1.63866	1.67227	2	1.77311	1.59664	1.70588	1.52941	1.39496
A44	Xiaomandao	1.23529	0.857143	1.19328	1.27731	1.2521	1.13445	1.28571	1.30252	1.28571	1.27731	1.34454	1.36975	1.2605	1	1.2605	1.31092	1.36975	1.40336	1.43697	1.41176	1.39496	1.42017	1.33613	1.40336	1.41176	1.41176	1.51261	1.38655	1.47899	1.46218	1.52941	1.44538	1.57983	1.42857	1.52101	1.55462	1.53782	1.4958	1.5042	1.52941	1.66387	1.64706	1.77311	2	1.67227	1.7563	1.58824	1.41176
A45	Shengtangdao	1.20168	0.89916	1.22689	1.30252	1.28571	1.13445	1.33613	1.26891	1.29412	1.31092	1.35294	1.35294	1.27731	0.97479	1.29412	1.34454	1.43697	1.36975	1.45378	1.42017	1.37815	1.44538	1.36134	1.40336	1.36975	1.36134	1.45378	1.41176	1.44538	1.51261	1.47059	1.43697	1.47899	1.46218	1.54622	1.4958	1.52941	1.52101	1.5042	1.57143	1.56303	1.60504	1.59664	1.67227	2	1.68908	1.58824	1.38655
A46	Wanmandao	1.19328	0.823529	1.17647	1.2521	1.29412	1.14286	1.31092	1.29412	1.32773	1.30252	1.32773	1.35294	1.28571	0.97479	1.31933	1.33613	1.38655	1.40336	1.36134	1.42017	1.42017	1.46218	1.36134	1.36134	1.42017	1.38655	1.52101	1.36134	1.48739	1.52101	1.52941	1.47899	1.52941	1.46218	1.52941	1.57143	1.47899	1.4958	1.53782	1.52941	1.57143	1.62185	1.70588	1.7563	1.68908	2	1.59664	1.40336
A47	Nantouzhong	1.11765	0.857143	1.20168	1.23529	1.19328	1.11765	1.2521	1.21849	1.26891	1.23529	1.31933	1.38655	1.29412	1.05042	1.2605	1.28571	1.38655	1.32773	1.34454	1.36134	1.31933	1.36975	1.31092	1.36134	1.36134	1.36975	1.37815	1.31933	1.33613	1.36134	1.37815	1.36134	1.36975	1.34454	1.42857	1.41176	1.39496	1.42857	1.47899	1.4958	1.5042	1.5042	1.52941	1.58824	1.58824	1.59664	2	1.41176
A48	Daniaodao	1.22689	0.890756	1.17647	1.18487	1.21008	1.10084	1.20168	1.23529	1.2521	1.2521	1.21008	1.27731	1.21849	0.97479	1.18487	1.19328	1.2521	1.27731	1.27731	1.28571	1.28571	1.31092	1.28571	1.32773	1.31092	1.31933	1.32773	1.22689	1.28571	1.29412	1.26891	1.31933	1.35294	1.31092	1.35294	1.34454	1.35294	1.31092	1.35294	1.29412	1.29412	1.35294	1.39496	1.41176	1.38655	1.40336	1.41176	2
A49	Kongqueqing	0.957983	0.689076	0.87395	0.907563	0.932773	0.798319	0.932773	0.957983	0.983193	0.92437	0.957983	0.983193	0.94958	0.647059	0.907563	0.92437	0.97479	0.983193	0.92437	0.890756	0.941176	0.991597	0.89916	0.932773	0.915966	0.957983	0.94958	0.890756	0.97479	0.957983	1.0084	0.97479	1.01681	0.941176	0.97479	0.94958	0.966387	0.932773	0.983193	0.915966	0.932773	0.932773	0.966387	0.966387	0.94958	0.966387	0.932773	0.983193
A50	Kaiqing	0.890756	0.638655	0.798319	0.848739	0.823529	0.714286	0.87395	0.806723	0.840336	0.798319	0.831933	0.857143	0.890756	0.689076	0.798319	0.806723	0.890756	0.865546	0.87395	0.87395	0.890756	0.915966	0.840336	0.865546	0.857143	0.806723	0.857143	0.756303	0.882353	0.840336	0.87395	0.857143	0.865546	0.831933	0.882353	0.840336	0.857143	0.848739	0.882353	0.857143	0.857143	0.848739	0.882353	0.865546	0.840336	0.857143	0.815126	0.890756
A51	Manyedao	0.941176	0.731092	0.882353	0.89916	0.94958	0.815126	0.941176	0.957983	0.890756	0.907563	0.94958	0.932773	0.915966	0.705882	0.89916	0.89916	0.915966	0.941176	0.94958	0.89916	0.932773	0.94958	0.89916	0.890756	0.890756	0.932773	0.94958	0.907563	0.94958	0.915966	0.97479	0.957983	1.0084	0.882353	0.941176	0.915966	0.957983	0.89916	0.915966	0.89916	0.941176	0.907563	0.97479	1.0084	0.941176	0.94958	0.907563	0.932773
A52	Baikenuo	0.764706	0.739496	0.672269	0.705882	0.731092	0.672269	0.697479	0.722689	0.714286	0.655462	0.689076	0.722689	0.722689	0.689076	0.731092	0.697479	0.672269	0.697479	0.672269	0.697479	0.739496	0.731092	0.663866	0.680672	0.697479	0.655462	0.731092	0.689076	0.697479	0.689076	0.680672	0.680672	0.697479	0.655462	0.722689	0.705882	0.739496	0.697479	0.722689	0.714286	0.764706	0.697479	0.731092	0.747899	0.689076	0.731092	0.697479	0.705882
A53	Baimangnuo	1.03361	0.764706	0.957983	0.966387	0.97479	0.87395	0.957983	0.94958	0.89916	0.94958	0.92437	0.941176	0.915966	0.697479	0.94958	0.932773	0.941176	1	1	0.941176	0.97479	0.97479	0.966387	0.97479	0.92437	0.92437	0.932773	0.92437	0.932773	0.94958	0.957983	0.941176	0.966387	0.92437	0.991597	0.966387	0.94958	0.92437	0.966387	0.907563	0.932773	0.957983	0.957983	0.941176	0.915966	0.92437	0.857143	0.941176
A54	Xiangzhunuo	1.0084	0.747899	0.932773	1.02521	1.0084	0.865546	0.94958	0.983193	1	0.991597	0.991597	0.991597	0.966387	0.731092	0.890756	0.907563	1.01681	1.01681	1.06723	1.0084	1.03361	1.05042	1	1.02521	0.97479	0.941176	0.941176	0.932773	0.97479	0.991597	0.983193	0.97479	0.983193	0.991597	1.02521	0.97479	1.03361	0.941176	1.0084	1	1.0084	0.991597	0.991597	0.97479	1.02521	0.957983	0.94958	0.94958
A55	Yaxienuo	0.94958	0.705882	0.915966	1.03361	0.957983	0.89916	0.932773	0.94958	1.0084	0.957983	0.94958	0.983193	0.915966	0.672269	0.87395	0.882353	0.957983	0.94958	0.966387	0.941176	0.94958	0.957983	0.932773	0.957983	0.932773	0.87395	0.89916	0.941176	0.94958	0.94958	0.89916	0.92437	0.94958	0.89916	0.991597	0.94958	0.941176	0.915966	0.915966	0.92437	0.966387	0.941176	0.957983	0.941176	0.957983	0.94958	0.907563	0.941176
A56	Xianhui429	0.848739	0.781513	0.781513	0.789916	0.789916	0.747899	0.773109	0.823529	0.848739	0.764706	0.789916	0.831933	0.815126	0.773109	0.714286	0.722689	0.773109	0.773109	0.815126	0.773109	0.789916	0.789916	0.806723	0.781513	0.739496	0.731092	0.739496	0.806723	0.789916	0.781513	0.714286	0.756303	0.756303	0.773109	0.806723	0.747899	0.764706	0.731092	0.747899	0.747899	0.789916	0.781513	0.773109	0.773109	0.756303	0.747899	0.773109	0.789916
A57	Zijianxian3	0.731092	0.739496	0.672269	0.705882	0.722689	0.621849	0.663866	0.697479	0.739496	0.722689	0.722689	0.689076	0.705882	0.747899	0.680672	0.630252	0.630252	0.663866	0.680672	0.638655	0.638655	0.705882	0.663866	0.638655	0.647059	0.680672	0.655462	0.663866	0.689076	0.672269	0.630252	0.655462	0.672269	0.647059	0.689076	0.647059	0.680672	0.630252	0.630252	0.655462	0.689076	0.655462	0.680672	0.663866	0.689076	0.672269	0.722689	0.731092
A58	Huangsandannuo	0.831933	0.756303	0.739496	0.798319	0.773109	0.731092	0.756303	0.764706	0.806723	0.756303	0.781513	0.747899	0.781513	0.714286	0.731092	0.731092	0.764706	0.756303	0.764706	0.739496	0.739496	0.781513	0.764706	0.747899	0.739496	0.722689	0.739496	0.731092	0.756303	0.747899	0.773109	0.722689	0.747899	0.722689	0.773109	0.747899	0.798319	0.764706	0.756303	0.756303	0.756303	0.739496	0.739496	0.756303	0.789916	0.722689	0.764706	0.815126
A59	Jia159	0.579832	0.453782	0.613445	0.613445	0.647059	0.655462	0.596639	0.647059	0.647059	0.655462	0.663866	0.621849	0.571429	0.445378	0.605042	0.621849	0.613445	0.613445	0.630252	0.613445	0.621849	0.621849	0.621849	0.630252	0.588235	0.579832	0.571429	0.579832	0.529412	0.588235	0.605042	0.571429	0.605042	0.546218	0.588235	0.546218	0.588235	0.630252	0.613445	0.563025	0.521008	0.571429	0.579832	0.546218	0.563025	0.563025	0.537815	0.588235
A60	Sidao10	0.588235	0.436975	0.605042	0.613445	0.630252	0.596639	0.571429	0.596639	0.605042	0.630252	0.638655	0.605042	0.596639	0.411765	0.605042	0.621849	0.588235	0.596639	0.613445	0.571429	0.605042	0.638655	0.596639	0.596639	0.605042	0.596639	0.571429	0.579832	0.571429	0.596639	0.613445	0.579832	0.596639	0.546218	0.588235	0.571429	0.546218	0.621849	0.588235	0.546218	0.546218	0.579832	0.579832	0.563025	0.638655	0.596639	0.537815	0.588235
A61	Wuqiang	0.563025	0.462185	0.663866	0.621849	0.638655	0.630252	0.554622	0.630252	0.588235	0.630252	0.621849	0.596639	0.579832	0.453782	0.630252	0.613445	0.588235	0.613445	0.605042	0.571429	0.605042	0.621849	0.613445	0.588235	0.563025	0.588235	0.537815	0.588235	0.563025	0.571429	0.596639	0.588235	0.596639	0.512605	0.546218	0.512605	0.546218	0.571429	0.554622	0.487395	0.537815	0.554622	0.563025	0.579832	0.596639	0.579832	0.571429	0.579832
A62	Wuyujing3	0.537815	0.453782	0.630252	0.605042	0.596639	0.613445	0.563025	0.579832	0.563025	0.554622	0.579832	0.613445	0.605042	0.478992	0.630252	0.663866	0.630252	0.596639	0.605042	0.588235	0.613445	0.630252	0.613445	0.613445	0.596639	0.596639	0.588235	0.563025	0.579832	0.588235	0.605042	0.571429	0.588235	0.529412	0.554622	0.529412	0.563025	0.571429	0.579832	0.512605	0.529412	0.571429	0.579832	0.554622	0.588235	0.579832	0.563025	0.571429
A63	Xiushui04	0.579832	0.411765	0.630252	0.630252	0.655462	0.621849	0.579832	0.596639	0.605042	0.605042	0.605042	0.630252	0.605042	0.428571	0.655462	0.655462	0.705882	0.655462	0.647059	0.647059	0.663866	0.655462	0.647059	0.663866	0.638655	0.613445	0.630252	0.588235	0.655462	0.672269	0.689076	0.647059	0.647059	0.605042	0.613445	0.596639	0.638655	0.621849	0.647059	0.605042	0.571429	0.613445	0.647059	0.579832	0.638655	0.638655	0.605042	0.554622
A64	Zhendao88	0.529412	0.378151	0.579832	0.571429	0.588235	0.546218	0.512605	0.537815	0.554622	0.579832	0.563025	0.554622	0.521008	0.352941	0.571429	0.563025	0.579832	0.546218	0.546218	0.521008	0.613445	0.621849	0.588235	0.588235	0.571429	0.579832	0.563025	0.521008	0.588235	0.588235	0.588235	0.571429	0.563025	0.554622	0.554622	0.546218	0.554622	0.579832	0.571429	0.521008	0.521008	0.563025	0.588235	0.537815	0.605042	0.588235	0.529412	0.546218
A65	Zhendao6	0.596639	0.352941	0.554622	0.571429	0.630252	0.537815	0.546218	0.588235	0.588235	0.596639	0.605042	0.579832	0.563025	0.394958	0.605042	0.579832	0.630252	0.613445	0.613445	0.588235	0.605042	0.621849	0.571429	0.613445	0.571429	0.621849	0.588235	0.554622	0.579832	0.621849	0.638655	0.638655	0.647059	0.588235	0.588235	0.563025	0.613445	0.630252	0.605042	0.504202	0.529412	0.571429	0.579832	0.554622	0.605042	0.579832	0.546218	0.588235
A66	Taijing9	0.537815	0.336134	0.537815	0.579832	0.621849	0.529412	0.563025	0.596639	0.596639	0.588235	0.579832	0.571429	0.537815	0.336134	0.605042	0.571429	0.596639	0.588235	0.588235	0.571429	0.579832	0.605042	0.571429	0.571429	0.537815	0.563025	0.554622	0.537815	0.521008	0.588235	0.613445	0.605042	0.621849	0.563025	0.571429	0.521008	0.588235	0.588235	0.563025	0.504202	0.512605	0.563025	0.579832	0.571429	0.630252	0.621849	0.537815	0.613445
A67	Taijing16xuanAC	0.521008	0.344538	0.554622	0.579832	0.579832	0.521008	0.537815	0.563025	0.554622	0.563025	0.554622	0.563025	0.537815	0.352941	0.596639	0.571429	0.579832	0.605042	0.596639	0.563025	0.605042	0.638655	0.571429	0.588235	0.554622	0.588235	0.563025	0.529412	0.537815	0.579832	0.579832	0.571429	0.621849	0.554622	0.579832	0.529412	0.563025	0.571429	0.579832	0.521008	0.537815	0.579832	0.563025	0.563025	0.613445	0.613445	0.529412	0.647059
A68	Taijing16xuanzi	0.420168	0.310924	0.470588	0.487395	0.504202	0.428571	0.495798	0.462185	0.462185	0.487395	0.445378	0.462185	0.453782	0.302521	0.462185	0.487395	0.504202	0.478992	0.487395	0.504202	0.495798	0.521008	0.462185	0.495798	0.495798	0.521008	0.478992	0.470588	0.453782	0.521008	0.546218	0.529412	0.563025	0.495798	0.487395	0.453782	0.462185	0.512605	0.504202	0.470588	0.428571	0.478992	0.504202	0.462185	0.537815	0.529412	0.462185	0.495798
A69	Diantun502xuanzao	0.411765	0.344538	0.394958	0.428571	0.369748	0.361345	0.436975	0.394958	0.436975	0.436975	0.420168	0.436975	0.436975	0.336134	0.386555	0.420168	0.420168	0.453782	0.428571	0.436975	0.428571	0.445378	0.411765	0.462185	0.428571	0.453782	0.436975	0.428571	0.436975	0.462185	0.462185	0.462185	0.428571	0.428571	0.420168	0.378151	0.386555	0.394958	0.445378	0.403361	0.403361	0.445378	0.428571	0.411765	0.453782	0.453782	0.428571	0.445378
A70	Hongdao35	0.563025	0.436975	0.579832	0.613445	0.605042	0.546218	0.571429	0.613445	0.596639	0.613445	0.613445	0.613445	0.537815	0.445378	0.605042	0.579832	0.605042	0.621849	0.613445	0.579832	0.613445	0.630252	0.571429	0.579832	0.554622	0.579832	0.546218	0.529412	0.537815	0.571429	0.579832	0.571429	0.638655	0.563025	0.605042	0.554622	0.571429	0.588235	0.613445	0.546218	0.529412	0.605042	0.579832	0.579832	0.621849	0.588235	0.537815	0.613445
A71	Hongdao37	0.529412	0.403361	0.563025	0.596639	0.579832	0.512605	0.554622	0.588235	0.546218	0.588235	0.596639	0.588235	0.537815	0.420168	0.563025	0.563025	0.596639	0.605042	0.605042	0.579832	0.596639	0.630252	0.554622	0.596639	0.554622	0.605042	0.546218	0.563025	0.529412	0.554622	0.571429	0.563025	0.638655	0.546218	0.588235	0.537815	0.546218	0.563025	0.605042	0.546218	0.529412	0.588235	0.588235	0.588235	0.605042	0.588235	0.537815	0.588235
A72	Zijianjingnuo	0.546218	0.352941	0.495798	0.521008	0.571429	0.445378	0.537815	0.563025	0.521008	0.537815	0.495798	0.512605	0.504202	0.386555	0.521008	0.487395	0.571429	0.529412	0.563025	0.512605	0.554622	0.546218	0.546218	0.546218	0.487395	0.504202	0.512605	0.512605	0.521008	0.529412	0.546218	0.529412	0.563025	0.529412	0.537815	0.512605	0.546218	0.546218	0.529412	0.487395	0.504202	0.529412	0.537815	0.554622	0.554622	0.504202	0.487395	0.512605
A73	Nannongjing62401	0.478992	0.411765	0.470588	0.478992	0.478992	0.403361	0.428571	0.428571	0.445378	0.470588	0.445378	0.521008	0.512605	0.378151	0.403361	0.462185	0.453782	0.445378	0.470588	0.453782	0.428571	0.453782	0.403361	0.420168	0.411765	0.428571	0.403361	0.420168	0.436975	0.420168	0.453782	0.436975	0.428571	0.428571	0.462185	0.436975	0.445378	0.462185	0.478992	0.445378	0.453782	0.504202	0.470588	0.487395	0.504202	0.487395	0.495798	0.521008
A74	Tongjing109	0.487395	0.369748	0.521008	0.537815	0.579832	0.436975	0.546218	0.563025	0.529412	0.537815	0.521008	0.546218	0.495798	0.386555	0.521008	0.487395	0.588235	0.546218	0.554622	0.529412	0.563025	0.571429	0.504202	0.537815	0.537815	0.563025	0.512605	0.462185	0.512605	0.563025	0.563025	0.563025	0.571429	0.537815	0.554622	0.537815	0.554622	0.546218	0.571429	0.537815	0.504202	0.563025	0.563025	0.579832	0.605042	0.588235	0.537815	0.521008
A75	Yangdao6	0.487395	0.361345	0.394958	0.445378	0.445378	0.428571	0.436975	0.436975	0.436975	0.420168	0.436975	0.453782	0.487395	0.327731	0.394958	0.411765	0.428571	0.420168	0.420168	0.386555	0.411765	0.436975	0.386555	0.403361	0.394958	0.394958	0.411765	0.411765	0.411765	0.420168	0.436975	0.411765	0.445378	0.403361	0.428571	0.411765	0.411765	0.411765	0.386555	0.403361	0.403361	0.420168	0.445378	0.478992	0.462185	0.436975	0.403361	0.445378
A76	Nignjing1	0.529412	0.352941	0.521008	0.529412	0.487395	0.445378	0.462185	0.495798	0.470588	0.504202	0.470588	0.470588	0.453782	0.361345	0.487395	0.487395	0.537815	0.537815	0.546218	0.504202	0.537815	0.521008	0.512605	0.546218	0.470588	0.537815	0.487395	0.504202	0.478992	0.521008	0.521008	0.512605	0.571429	0.504202	0.512605	0.521008	0.571429	0.546218	0.529412	0.478992	0.478992	0.537815	0.537815	0.537815	0.546218	0.495798	0.445378	0.537815
A77	Wujing15	0.563025	0.369748	0.529412	0.512605	0.495798	0.470588	0.504202	0.495798	0.478992	0.529412	0.487395	0.487395	0.445378	0.378151	0.495798	0.512605	0.529412	0.529412	0.537815	0.504202	0.554622	0.563025	0.546218	0.563025	0.495798	0.521008	0.512605	0.529412	0.478992	0.529412	0.554622	0.512605	0.613445	0.512605	0.512605	0.512605	0.554622	0.529412	0.546218	0.504202	0.504202	0.554622	0.529412	0.546218	0.554622	0.512605	0.453782	0.521008
A78	Wuxiangjing14	0.529412	0.336134	0.495798	0.521008	0.504202	0.487395	0.495798	0.512605	0.504202	0.521008	0.504202	0.512605	0.462185	0.327731	0.521008	0.529412	0.554622	0.554622	0.554622	0.521008	0.571429	0.588235	0.571429	0.571429	0.512605	0.529412	0.537815	0.504202	0.512605	0.546218	0.563025	0.512605	0.596639	0.504202	0.487395	0.512605	0.563025	0.512605	0.537815	0.495798	0.495798	0.537815	0.521008	0.546218	0.546218	0.529412	0.436975	0.512605
A79	Xudao3	0.504202	0.336134	0.529412	0.554622	0.512605	0.453782	0.478992	0.504202	0.529412	0.512605	0.521008	0.495798	0.453782	0.319328	0.512605	0.504202	0.529412	0.537815	0.537815	0.504202	0.571429	0.563025	0.521008	0.529412	0.495798	0.495798	0.512605	0.512605	0.504202	0.537815	0.537815	0.495798	0.546218	0.487395	0.478992	0.478992	0.521008	0.495798	0.521008	0.495798	0.487395	0.537815	0.537815	0.571429	0.546218	0.563025	0.445378	0.487395
A80	Nannongjing003	0.529412	0.319328	0.504202	0.537815	0.529412	0.428571	0.495798	0.537815	0.495798	0.521008	0.495798	0.478992	0.462185	0.310924	0.495798	0.495798	0.529412	0.537815	0.546218	0.495798	0.563025	0.563025	0.521008	0.529412	0.512605	0.512605	0.512605	0.529412	0.487395	0.537815	0.563025	0.521008	0.588235	0.495798	0.495798	0.512605	0.546218	0.512605	0.512605	0.470588	0.487395	0.521008	0.546218	0.571429	0.537815	0.529412	0.420168	0.478992
A81	Nannongjing005	0.537815	0.378151	0.529412	0.579832	0.537815	0.462185	0.546218	0.554622	0.504202	0.537815	0.546218	0.529412	0.504202	0.352941	0.546218	0.546218	0.563025	0.571429	0.554622	0.512605	0.588235	0.605042	0.546218	0.571429	0.529412	0.537815	0.554622	0.537815	0.529412	0.579832	0.579832	0.546218	0.579832	0.495798	0.512605	0.487395	0.529412	0.512605	0.529412	0.487395	0.521008	0.537815	0.537815	0.554622	0.554622	0.546218	0.445378	0.504202
A82	5jing20	0.537815	0.369748	0.487395	0.554622	0.571429	0.487395	0.537815	0.529412	0.521008	0.546218	0.546218	0.563025	0.504202	0.327731	0.512605	0.521008	0.563025	0.546218	0.546218	0.512605	0.554622	0.563025	0.529412	0.546218	0.504202	0.537815	0.537815	0.521008	0.529412	0.554622	0.579832	0.579832	0.571429	0.512605	0.512605	0.495798	0.537815	0.537815	0.554622	0.504202	0.495798	0.546218	0.537815	0.563025	0.537815	0.554622	0.487395	0.495798
A83	5jing15	0.529412	0.336134	0.512605	0.521008	0.529412	0.478992	0.504202	0.504202	0.521008	0.554622	0.521008	0.521008	0.470588	0.310924	0.521008	0.512605	0.521008	0.529412	0.537815	0.504202	0.537815	0.579832	0.571429	0.529412	0.487395	0.495798	0.495798	0.512605	0.478992	0.529412	0.563025	0.512605	0.571429	0.504202	0.512605	0.495798	0.563025	0.537815	0.521008	0.495798	0.504202	0.554622	0.537815	0.563025	0.563025	0.563025	0.478992	0.529412
A84	molingjing	0.504202	0.361345	0.512605	0.529412	0.588235	0.462185	0.504202	0.521008	0.529412	0.546218	0.504202	0.529412	0.504202	0.327731	0.521008	0.521008	0.554622	0.529412	0.563025	0.495798	0.537815	0.554622	0.521008	0.521008	0.470588	0.504202	0.512605	0.512605	0.521008	0.554622	0.571429	0.554622	0.588235	0.529412	0.563025	0.521008	0.546218	0.571429	0.571429	0.546218	0.504202	0.546218	0.554622	0.554622	0.596639	0.554622	0.495798	0.529412
A85	5jing03	0.462185	0.361345	0.478992	0.495798	0.512605	0.470588	0.470588	0.504202	0.495798	0.521008	0.495798	0.478992	0.445378	0.352941	0.512605	0.504202	0.504202	0.521008	0.521008	0.462185	0.504202	0.521008	0.487395	0.478992	0.453782	0.487395	0.470588	0.512605	0.495798	0.521008	0.521008	0.495798	0.546218	0.478992	0.512605	0.478992	0.512605	0.521008	0.554622	0.504202	0.470588	0.521008	0.529412	0.529412	0.537815	0.529412	0.453782	0.537815
A86	5jing68	0.504202	0.344538	0.453782	0.504202	0.537815	0.470588	0.504202	0.512605	0.487395	0.504202	0.512605	0.504202	0.470588	0.294118	0.478992	0.512605	0.529412	0.504202	0.546218	0.495798	0.554622	0.563025	0.554622	0.521008	0.487395	0.487395	0.504202	0.504202	0.512605	0.546218	0.537815	0.512605	0.546218	0.512605	0.521008	0.487395	0.537815	0.571429	0.537815	0.495798	0.504202	0.495798	0.512605	0.521008	0.521008	0.504202	0.436975	0.521008
A87	Xudao4	0.495798	0.327731	0.495798	0.546218	0.621849	0.436975	0.554622	0.521008	0.495798	0.537815	0.521008	0.554622	0.521008	0.352941	0.521008	0.529412	0.579832	0.512605	0.563025	0.529412	0.579832	0.579832	0.512605	0.521008	0.521008	0.521008	0.537815	0.470588	0.546218	0.546218	0.588235	0.579832	0.563025	0.563025	0.579832	0.554622	0.563025	0.563025	0.571429	0.521008	0.546218	0.563025	0.571429	0.579832	0.596639	0.588235	0.504202	0.571429
A88	Xudao5	0.521008	0.352941	0.504202	0.563025	0.613445	0.436975	0.554622	0.529412	0.512605	0.554622	0.529412	0.563025	0.521008	0.352941	0.512605	0.537815	0.605042	0.529412	0.579832	0.537815	0.554622	0.554622	0.529412	0.529412	0.521008	0.521008	0.546218	0.495798	0.563025	0.563025	0.605042	0.579832	0.571429	0.537815	0.563025	0.529412	0.529412	0.554622	0.554622	0.521008	0.529412	0.571429	0.579832	0.571429	0.605042	0.588235	0.521008	0.554622
A89	Huaidao9	0.512605	0.344538	0.478992	0.521008	0.563025	0.411765	0.504202	0.512605	0.487395	0.521008	0.495798	0.546218	0.521008	0.319328	0.487395	0.512605	0.521008	0.504202	0.554622	0.521008	0.579832	0.554622	0.487395	0.537815	0.470588	0.495798	0.529412	0.504202	0.521008	0.529412	0.546218	0.529412	0.537815	0.521008	0.512605	0.487395	0.529412	0.495798	0.537815	0.462185	0.495798	0.521008	0.512605	0.504202	0.537815	0.521008	0.428571	0.487395
A90	Yandao6	0.495798	0.327731	0.470588	0.521008	0.546218	0.403361	0.521008	0.537815	0.529412	0.529412	0.512605	0.529412	0.554622	0.319328	0.436975	0.495798	0.529412	0.487395	0.512605	0.521008	0.537815	0.529412	0.495798	0.495798	0.470588	0.487395	0.470588	0.470588	0.470588	0.495798	0.495798	0.495798	0.487395	0.512605	0.529412	0.470588	0.512605	0.495798	0.537815	0.495798	0.462185	0.537815	0.512605	0.495798	0.521008	0.495798	0.487395	0.554622
A91	Yangguang200	0.487395	0.327731	0.504202	0.512605	0.529412	0.411765	0.504202	0.495798	0.478992	0.512605	0.487395	0.512605	0.470588	0.310924	0.495798	0.504202	0.529412	0.470588	0.512605	0.487395	0.537815	0.537815	0.529412	0.512605	0.487395	0.470588	0.487395	0.487395	0.470588	0.504202	0.512605	0.512605	0.495798	0.504202	0.504202	0.478992	0.512605	0.521008	0.521008	0.487395	0.512605	0.546218	0.529412	0.529412	0.537815	0.512605	0.462185	0.504202
A92	Lianjing2	0.462185	0.327731	0.487395	0.487395	0.537815	0.436975	0.512605	0.487395	0.470588	0.512605	0.478992	0.495798	0.521008	0.336134	0.512605	0.512605	0.554622	0.512605	0.512605	0.521008	0.512605	0.529412	0.478992	0.495798	0.453782	0.478992	0.504202	0.462185	0.495798	0.504202	0.537815	0.521008	0.537815	0.504202	0.521008	0.495798	0.504202	0.529412	0.529412	0.478992	0.487395	0.521008	0.512605	0.537815	0.563025	0.554622	0.487395	0.571429
A93	Xiushui79	0.579832	0.453782	0.529412	0.621849	0.621849	0.554622	0.596639	0.554622	0.571429	0.579832	0.571429	0.579832	0.613445	0.386555	0.563025	0.588235	0.605042	0.563025	0.613445	0.621849	0.605042	0.638655	0.647059	0.605042	0.579832	0.596639	0.588235	0.588235	0.571429	0.571429	0.563025	0.613445	0.596639	0.579832	0.605042	0.605042	0.621849	0.621849	0.571429	0.588235	0.571429	0.605042	0.571429	0.613445	0.621849	0.613445	0.546218	0.621849
A94	Cbao	0.571429	0.470588	0.537815	0.546218	0.554622	0.546218	0.571429	0.521008	0.554622	0.563025	0.571429	0.571429	0.563025	0.411765	0.546218	0.588235	0.630252	0.588235	0.588235	0.621849	0.621849	0.655462	0.596639	0.596639	0.579832	0.588235	0.605042	0.571429	0.613445	0.613445	0.596639	0.621849	0.630252	0.621849	0.638655	0.596639	0.596639	0.655462	0.605042	0.596639	0.571429	0.605042	0.621849	0.630252	0.596639	0.613445	0.504202	0.672269
A95	Zhen9424	0.537815	0.394958	0.504202	0.512605	0.546218	0.462185	0.478992	0.504202	0.478992	0.512605	0.504202	0.529412	0.521008	0.386555	0.529412	0.504202	0.521008	0.504202	0.521008	0.504202	0.571429	0.596639	0.529412	0.554622	0.512605	0.537815	0.546218	0.512605	0.537815	0.571429	0.571429	0.529412	0.563025	0.537815	0.571429	0.554622	0.588235	0.554622	0.563025	0.537815	0.529412	0.563025	0.563025	0.554622	0.579832	0.546218	0.512605	0.613445
A96	Wuyujing7	0.462185	0.411765	0.487395	0.453782	0.403361	0.470588	0.453782	0.504202	0.504202	0.453782	0.470588	0.470588	0.445378	0.403361	0.462185	0.478992	0.453782	0.470588	0.445378	0.420168	0.470588	0.453782	0.436975	0.445378	0.445378	0.453782	0.470588	0.411765	0.478992	0.470588	0.478992	0.495798	0.453782	0.478992	0.462185	0.478992	0.453782	0.470588	0.495798	0.453782	0.470588	0.470588	0.487395	0.487395	0.495798	0.495798	0.512605	0.521008
A97	Yanjing8	0.579832	0.478992	0.563025	0.579832	0.504202	0.579832	0.554622	0.588235	0.579832	0.554622	0.579832	0.579832	0.529412	0.445378	0.579832	0.579832	0.537815	0.563025	0.546218	0.529412	0.546218	0.546218	0.571429	0.537815	0.521008	0.512605	0.529412	0.529412	0.554622	0.537815	0.537815	0.554622	0.546218	0.529412	0.537815	0.588235	0.537815	0.537815	0.537815	0.521008	0.537815	0.537815	0.537815	0.546218	0.529412	0.563025	0.571429	0.521008
A98	Zhengdao18	0.613445	0.487395	0.596639	0.630252	0.529412	0.613445	0.571429	0.596639	0.588235	0.588235	0.613445	0.613445	0.537815	0.453782	0.605042	0.621849	0.546218	0.596639	0.554622	0.546218	0.571429	0.596639	0.579832	0.571429	0.546218	0.554622	0.563025	0.554622	0.571429	0.546218	0.537815	0.571429	0.554622	0.537815	0.563025	0.596639	0.554622	0.546218	0.571429	0.529412	0.563025	0.571429	0.563025	0.571429	0.546218	0.579832	0.571429	0.537815
A99	Huaidao11	0.571429	0.495798	0.563025	0.605042	0.521008	0.563025	0.571429	0.546218	0.563025	0.554622	0.596639	0.613445	0.521008	0.495798	0.579832	0.571429	0.554622	0.571429	0.546218	0.537815	0.563025	0.571429	0.579832	0.554622	0.537815	0.537815	0.537815	0.546218	0.563025	0.563025	0.537815	0.554622	0.571429	0.537815	0.579832	0.588235	0.563025	0.546218	0.563025	0.563025	0.571429	0.571429	0.579832	0.554622	0.563025	0.579832	0.571429	0.546218
A100	Shengdao808	0.596639	0.487395	0.571429	0.613445	0.529412	0.596639	0.554622	0.605042	0.596639	0.579832	0.605042	0.596639	0.512605	0.487395	0.596639	0.605042	0.571429	0.596639	0.546218	0.554622	0.588235	0.554622	0.588235	0.563025	0.529412	0.537815	0.554622	0.529412	0.571429	0.546218	0.537815	0.563025	0.554622	0.537815	0.554622	0.579832	0.554622	0.537815	0.554622	0.529412	0.563025	0.563025	0.554622	0.563025	0.537815	0.571429	0.571429	0.537815
A101	Shengdao14	0.596639	0.453782	0.588235	0.638655	0.546218	0.563025	0.571429	0.621849	0.621849	0.596639	0.613445	0.596639	0.512605	0.478992	0.579832	0.605042	0.563025	0.588235	0.563025	0.563025	0.579832	0.554622	0.588235	0.563025	0.529412	0.537815	0.512605	0.537815	0.546218	0.546218	0.537815	0.554622	0.546218	0.521008	0.563025	0.579832	0.571429	0.571429	0.571429	0.529412	0.563025	0.563025	0.546218	0.546218	0.554622	0.554622	0.563025	0.512605
A102	Yujing6	0.647059	0.512605	0.621849	0.655462	0.554622	0.630252	0.596639	0.621849	0.638655	0.638655	0.663866	0.672269	0.596639	0.529412	0.596639	0.638655	0.596639	0.638655	0.605042	0.613445	0.621849	0.605042	0.613445	0.605042	0.571429	0.571429	0.579832	0.579832	0.596639	0.571429	0.554622	0.554622	0.579832	0.563025	0.588235	0.613445	0.571429	0.596639	0.588235	0.579832	0.588235	0.596639	0.571429	0.579832	0.588235	0.579832	0.605042	0.596639
A103	Huaidao8	0.621849	0.504202	0.638655	0.647059	0.546218	0.588235	0.613445	0.638655	0.663866	0.630252	0.647059	0.638655	0.554622	0.521008	0.579832	0.613445	0.596639	0.630252	0.605042	0.621849	0.613445	0.596639	0.613445	0.613445	0.571429	0.588235	0.563025	0.563025	0.605042	0.613445	0.588235	0.605042	0.596639	0.571429	0.605042	0.605042	0.596639	0.605042	0.605042	0.529412	0.588235	0.588235	0.588235	0.579832	0.579832	0.605042	0.563025	0.563025
A104	Jindao12	0.571429	0.453782	0.563025	0.596639	0.529412	0.554622	0.537815	0.546218	0.571429	0.579832	0.563025	0.571429	0.521008	0.453782	0.529412	0.512605	0.529412	0.563025	0.554622	0.554622	0.571429	0.554622	0.554622	0.537815	0.512605	0.504202	0.495798	0.495798	0.537815	0.512605	0.504202	0.521008	0.504202	0.487395	0.529412	0.563025	0.537815	0.521008	0.537815	0.512605	0.512605	0.546218	0.537815	0.512605	0.521008	0.537815	0.529412	0.504202
A105	Wandao68	0.596639	0.495798	0.588235	0.638655	0.529412	0.588235	0.563025	0.579832	0.605042	0.596639	0.630252	0.613445	0.546218	0.478992	0.554622	0.596639	0.563025	0.605042	0.571429	0.579832	0.579832	0.596639	0.579832	0.563025	0.529412	0.537815	0.537815	0.537815	0.563025	0.554622	0.554622	0.546218	0.563025	0.521008	0.571429	0.588235	0.554622	0.588235	0.588235	0.529412	0.563025	0.571429	0.571429	0.554622	0.563025	0.579832	0.546218	0.546218
A106	Xudao2	0.563025	0.462185	0.571429	0.588235	0.537815	0.546218	0.537815	0.554622	0.588235	0.563025	0.588235	0.596639	0.521008	0.462185	0.537815	0.554622	0.529412	0.571429	0.537815	0.529412	0.563025	0.537815	0.537815	0.529412	0.470588	0.512605	0.504202	0.529412	0.546218	0.529412	0.529412	0.521008	0.546218	0.504202	0.546218	0.546218	0.537815	0.546218	0.537815	0.487395	0.537815	0.554622	0.537815	0.537815	0.529412	0.554622	0.521008	0.495798
A107	Sujing353	0.605042	0.487395	0.588235	0.605042	0.588235	0.554622	0.596639	0.579832	0.605042	0.605042	0.605042	0.596639	0.529412	0.462185	0.588235	0.588235	0.554622	0.588235	0.563025	0.571429	0.596639	0.579832	0.588235	0.579832	0.512605	0.571429	0.563025	0.563025	0.571429	0.571429	0.571429	0.563025	0.579832	0.554622	0.588235	0.579832	0.554622	0.563025	0.579832	0.537815	0.571429	0.605042	0.579832	0.579832	0.579832	0.596639	0.546218	0.529412
A108	Xiangjing9407	0.588235	0.478992	0.546218	0.613445	0.537815	0.546218	0.546218	0.563025	0.579832	0.546218	0.588235	0.571429	0.529412	0.478992	0.537815	0.563025	0.512605	0.563025	0.529412	0.537815	0.554622	0.554622	0.546218	0.537815	0.512605	0.512605	0.512605	0.504202	0.537815	0.529412	0.521008	0.529412	0.529412	0.495798	0.554622	0.579832	0.537815	0.529412	0.546218	0.521008	0.546218	0.588235	0.563025	0.563025	0.554622	0.571429	0.554622	0.554622
A109	Zhongjing212	0.596639	0.462185	0.563025	0.605042	0.529412	0.588235	0.537815	0.546218	0.579832	0.554622	0.579832	0.571429	0.495798	0.470588	0.563025	0.521008	0.537815	0.571429	0.546218	0.554622	0.563025	0.546218	0.554622	0.546218	0.521008	0.529412	0.521008	0.529412	0.537815	0.546218	0.529412	0.529412	0.554622	0.504202	0.554622	0.579832	0.537815	0.546218	0.546218	0.504202	0.546218	0.554622	0.529412	0.537815	0.546218	0.554622	0.529412	0.554622
A110	Zhongjing9677	0.605042	0.487395	0.563025	0.621849	0.554622	0.596639	0.571429	0.563025	0.605042	0.554622	0.613445	0.605042	0.529412	0.495798	0.529412	0.537815	0.571429	0.588235	0.571429	0.579832	0.621849	0.596639	0.579832	0.596639	0.571429	0.571429	0.571429	0.571429	0.605042	0.613445	0.596639	0.596639	0.605042	0.554622	0.596639	0.605042	0.596639	0.563025	0.596639	0.554622	0.613445	0.605042	0.588235	0.579832	0.588235	0.588235	0.579832	0.554622
A111	Zhongjing131	0.596639	0.495798	0.579832	0.613445	0.529412	0.563025	0.537815	0.554622	0.588235	0.571429	0.605042	0.605042	0.512605	0.478992	0.546218	0.563025	0.546218	0.588235	0.554622	0.546218	0.563025	0.554622	0.563025	0.554622	0.504202	0.537815	0.529412	0.563025	0.563025	0.554622	0.546218	0.546218	0.571429	0.529412	0.571429	0.579832	0.563025	0.579832	0.571429	0.529412	0.571429	0.571429	0.563025	0.563025	0.554622	0.571429	0.563025	0.537815
A112	Suwujing	0.647059	0.495798	0.596639	0.638655	0.563025	0.579832	0.563025	0.588235	0.613445	0.588235	0.613445	0.621849	0.537815	0.504202	0.546218	0.596639	0.571429	0.613445	0.605042	0.588235	0.588235	0.579832	0.605042	0.596639	0.554622	0.579832	0.571429	0.596639	0.605042	0.596639	0.588235	0.588235	0.613445	0.563025	0.605042	0.613445	0.605042	0.588235	0.588235	0.537815	0.605042	0.596639	0.588235	0.588235	0.563025	0.588235	0.563025	0.571429
A113	Zhognjing438	0.647059	0.529412	0.613445	0.630252	0.571429	0.563025	0.596639	0.588235	0.621849	0.596639	0.647059	0.647059	0.546218	0.504202	0.588235	0.579832	0.579832	0.605042	0.596639	0.588235	0.621849	0.605042	0.588235	0.588235	0.554622	0.554622	0.554622	0.588235	0.596639	0.588235	0.579832	0.588235	0.596639	0.563025	0.605042	0.621849	0.605042	0.605042	0.605042	0.563025	0.596639	0.596639	0.588235	0.563025	0.588235	0.588235	0.571429	0.554622
A114	Yanjing9	0.613445	0.487395	0.613445	0.621849	0.529412	0.613445	0.563025	0.563025	0.588235	0.588235	0.605042	0.613445	0.529412	0.487395	0.563025	0.588235	0.529412	0.571429	0.563025	0.563025	0.546218	0.546218	0.554622	0.546218	0.521008	0.529412	0.521008	0.563025	0.546218	0.546218	0.537815	0.546218	0.571429	0.521008	0.563025	0.596639	0.554622	0.571429	0.554622	0.495798	0.546218	0.563025	0.554622	0.546218	0.546218	0.563025	0.521008	0.537815
A115	Yangfujing4901	0.613445	0.478992	0.571429	0.605042	0.512605	0.571429	0.579832	0.563025	0.579832	0.571429	0.596639	0.596639	0.521008	0.462185	0.546218	0.579832	0.521008	0.563025	0.537815	0.554622	0.563025	0.554622	0.537815	0.529412	0.512605	0.529412	0.521008	0.554622	0.546218	0.537815	0.529412	0.546218	0.554622	0.529412	0.579832	0.613445	0.563025	0.579832	0.571429	0.521008	0.563025	0.571429	0.563025	0.554622	0.563025	0.571429	0.529412	0.529412
A116	Zijing	0.621849	0.512605	0.613445	0.621849	0.546218	0.571429	0.588235	0.579832	0.613445	0.613445	0.630252	0.630252	0.563025	0.478992	0.546218	0.596639	0.554622	0.579832	0.571429	0.588235	0.563025	0.571429	0.546218	0.563025	0.546218	0.537815	0.529412	0.571429	0.571429	0.571429	0.563025	0.571429	0.563025	0.546218	0.588235	0.613445	0.579832	0.571429	0.588235	0.537815	0.579832	0.605042	0.588235	0.563025	0.596639	0.596639	0.563025	0.537815
A117	Zhendao10	0.596639	0.487395	0.529412	0.605042	0.579832	0.613445	0.563025	0.579832	0.579832	0.563025	0.613445	0.613445	0.563025	0.445378	0.529412	0.579832	0.579832	0.579832	0.554622	0.554622	0.554622	0.571429	0.588235	0.554622	0.546218	0.546218	0.529412	0.554622	0.554622	0.563025	0.537815	0.571429	0.571429	0.537815	0.579832	0.605042	0.596639	0.554622	0.571429	0.529412	0.571429	0.554622	0.571429	0.537815	0.571429	0.554622	0.546218	0.554622
A118	Zhenghan2	0.588235	0.478992	0.537815	0.596639	0.537815	0.579832	0.537815	0.563025	0.579832	0.579832	0.605042	0.588235	0.537815	0.453782	0.554622	0.579832	0.554622	0.588235	0.529412	0.546218	0.554622	0.554622	0.529412	0.529412	0.512605	0.537815	0.529412	0.537815	0.571429	0.546218	0.537815	0.554622	0.571429	0.537815	0.588235	0.596639	0.546218	0.579832	0.563025	0.529412	0.546218	0.579832	0.571429	0.563025	0.571429	0.571429	0.521008	0.546218
A119	Zhen6	0.630252	0.529412	0.605042	0.663866	0.596639	0.621849	0.588235	0.605042	0.638655	0.605042	0.647059	0.630252	0.596639	0.521008	0.554622	0.571429	0.571429	0.588235	0.579832	0.579832	0.630252	0.588235	0.588235	0.579832	0.546218	0.554622	0.546218	0.546218	0.596639	0.571429	0.563025	0.571429	0.579832	0.563025	0.596639	0.613445	0.579832	0.563025	0.596639	0.554622	0.588235	0.596639	0.588235	0.571429	0.588235	0.596639	0.571429	0.563025
A120	Xishihuang	0.630252	0.512605	0.621849	0.672269	0.605042	0.596639	0.647059	0.630252	0.663866	0.663866	0.697479	0.680672	0.605042	0.487395	0.546218	0.605042	0.621849	0.647059	0.621849	0.630252	0.655462	0.680672	0.630252	0.638655	0.630252	0.630252	0.613445	0.596639	0.638655	0.647059	0.647059	0.638655	0.638655	0.613445	0.663866	0.680672	0.647059	0.655462	0.663866	0.613445	0.638655	0.638655	0.655462	0.621849	0.647059	0.647059	0.588235	0.605042
A121	Daliangdao	0.596639	0.504202	0.605042	0.663866	0.621849	0.596639	0.621849	0.630252	0.663866	0.638655	0.672269	0.647059	0.588235	0.504202	0.554622	0.588235	0.613445	0.630252	0.605042	0.605042	0.655462	0.655462	0.621849	0.630252	0.605042	0.621849	0.605042	0.596639	0.630252	0.638655	0.638655	0.630252	0.630252	0.605042	0.663866	0.663866	0.638655	0.655462	0.655462	0.605042	0.647059	0.655462	0.663866	0.630252	0.638655	0.655462	0.605042	0.605042
A122	Heizuidao	0.613445	0.495798	0.605042	0.663866	0.630252	0.588235	0.638655	0.647059	0.672269	0.630252	0.672269	0.638655	0.605042	0.512605	0.563025	0.579832	0.621849	0.613445	0.605042	0.613445	0.655462	0.647059	0.621849	0.621849	0.596639	0.613445	0.613445	0.588235	0.630252	0.638655	0.638655	0.630252	0.647059	0.605042	0.663866	0.663866	0.655462	0.655462	0.638655	0.605042	0.638655	0.647059	0.663866	0.638655	0.638655	0.655462	0.613445	0.596639
A123	Xiaohuangdao	0.630252	0.504202	0.605042	0.680672	0.638655	0.605042	0.638655	0.655462	0.689076	0.655462	0.697479	0.663866	0.621849	0.504202	0.563025	0.596639	0.630252	0.647059	0.621849	0.621849	0.672269	0.672269	0.638655	0.647059	0.621849	0.621849	0.621849	0.613445	0.630252	0.647059	0.647059	0.630252	0.638655	0.621849	0.680672	0.680672	0.655462	0.655462	0.663866	0.621849	0.663866	0.672269	0.680672	0.647059	0.647059	0.663866	0.605042	0.596639
A124	Fenghaungdao	0.655462	0.529412	0.621849	0.705882	0.630252	0.605042	0.621849	0.663866	0.697479	0.663866	0.697479	0.689076	0.621849	0.537815	0.563025	0.605042	0.613445	0.672269	0.630252	0.621849	0.680672	0.663866	0.647059	0.647059	0.613445	0.621849	0.638655	0.605042	0.647059	0.630252	0.630252	0.621849	0.638655	0.621849	0.672269	0.672269	0.638655	0.638655	0.638655	0.613445	0.663866	0.663866	0.663866	0.647059	0.630252	0.655462	0.621849	0.613445
A125	Maijieqing	0.647059	0.495798	0.613445	0.655462	0.621849	0.588235	0.647059	0.655462	0.655462	0.638655	0.672269	0.647059	0.605042	0.495798	0.571429	0.605042	0.605042	0.621849	0.621849	0.613445	0.647059	0.655462	0.621849	0.605042	0.621849	0.605042	0.605042	0.588235	0.621849	0.621849	0.621849	0.638655	0.638655	0.605042	0.655462	0.705882	0.663866	0.638655	0.638655	0.613445	0.621849	0.630252	0.647059	0.621849	0.638655	0.638655	0.596639	0.596639
A126	Jijingdao	0.638655	0.537815	0.605042	0.680672	0.655462	0.588235	0.655462	0.655462	0.705882	0.647059	0.680672	0.663866	0.596639	0.512605	0.563025	0.613445	0.638655	0.638655	0.630252	0.621849	0.663866	0.663866	0.655462	0.655462	0.621849	0.630252	0.655462	0.605042	0.663866	0.672269	0.663866	0.647059	0.655462	0.663866	0.697479	0.705882	0.655462	0.663866	0.672269	0.663866	0.663866	0.689076	0.689076	0.655462	0.672269	0.680672	0.647059	0.613445
A127	Zhognsuyangzhogndao	0.647059	0.495798	0.605042	0.689076	0.638655	0.588235	0.638655	0.655462	0.697479	0.638655	0.697479	0.680672	0.621849	0.504202	0.563025	0.621849	0.638655	0.647059	0.630252	0.638655	0.697479	0.689076	0.655462	0.672269	0.638655	0.638655	0.647059	0.630252	0.638655	0.655462	0.647059	0.630252	0.647059	0.638655	0.680672	0.680672	0.647059	0.638655	0.663866	0.638655	0.680672	0.689076	0.680672	0.663866	0.655462	0.663866	0.630252	0.588235
A128	Duiguzhong	0.655462	0.512605	0.613445	0.697479	0.638655	0.596639	0.638655	0.655462	0.697479	0.638655	0.697479	0.672269	0.638655	0.512605	0.563025	0.621849	0.630252	0.638655	0.621849	0.630252	0.689076	0.680672	0.647059	0.663866	0.630252	0.638655	0.638655	0.621849	0.638655	0.647059	0.638655	0.630252	0.638655	0.630252	0.672269	0.672269	0.655462	0.638655	0.655462	0.630252	0.663866	0.680672	0.672269	0.655462	0.647059	0.655462	0.630252	0.596639
A129	Shuaishaban	0.647059	0.512605	0.621849	0.680672	0.630252	0.613445	0.638655	0.647059	0.672269	0.638655	0.680672	0.655462	0.605042	0.521008	0.596639	0.605042	0.613445	0.647059	0.630252	0.613445	0.655462	0.663866	0.647059	0.638655	0.613445	0.638655	0.647059	0.613445	0.638655	0.647059	0.647059	0.638655	0.663866	0.613445	0.672269	0.680672	0.663866	0.680672	0.647059	0.621849	0.638655	0.647059	0.663866	0.655462	0.647059	0.655462	0.621849	0.605042
A130	Niumaohuang	0.638655	0.478992	0.588235	0.647059	0.613445	0.563025	0.613445	0.647059	0.638655	0.638655	0.672269	0.647059	0.588235	0.495798	0.563025	0.579832	0.596639	0.621849	0.638655	0.613445	0.655462	0.647059	0.621849	0.613445	0.596639	0.605042	0.588235	0.588235	0.605042	0.613445	0.621849	0.613445	0.613445	0.596639	0.621849	0.638655	0.655462	0.621849	0.630252	0.596639	0.621849	0.621849	0.621849	0.596639	0.630252	0.630252	0.588235	0.588235
A131	Wanheitouhong	0.655462	0.504202	0.605042	0.621849	0.579832	0.554622	0.605042	0.638655	0.621849	0.630252	0.647059	0.621849	0.571429	0.512605	0.554622	0.571429	0.571429	0.605042	0.630252	0.588235	0.638655	0.638655	0.613445	0.605042	0.588235	0.588235	0.579832	0.596639	0.596639	0.605042	0.613445	0.596639	0.621849	0.596639	0.613445	0.630252	0.647059	0.596639	0.621849	0.579832	0.605042	0.605042	0.605042	0.579832	0.613445	0.613445	0.563025	0.571429
A132	Taihuqing	0.554622	0.495798	0.571429	0.605042	0.521008	0.546218	0.529412	0.554622	0.571429	0.554622	0.554622	0.563025	0.495798	0.436975	0.478992	0.504202	0.495798	0.521008	0.529412	0.504202	0.537815	0.529412	0.546218	0.546218	0.521008	0.512605	0.504202	0.529412	0.512605	0.537815	0.521008	0.529412	0.521008	0.521008	0.554622	0.554622	0.521008	0.512605	0.521008	0.495798	0.504202	0.521008	0.521008	0.470588	0.504202	0.487395	0.462185	0.504202
A133	Yilimang	0.588235	0.478992	0.571429	0.588235	0.529412	0.546218	0.537815	0.529412	0.563025	0.521008	0.571429	0.579832	0.529412	0.411765	0.487395	0.554622	0.504202	0.521008	0.521008	0.512605	0.546218	0.546218	0.529412	0.537815	0.521008	0.512605	0.529412	0.504202	0.546218	0.554622	0.537815	0.554622	0.563025	0.537815	0.563025	0.563025	0.529412	0.521008	0.537815	0.470588	0.512605	0.546218	0.554622	0.512605	0.521008	0.529412	0.487395	0.495798
A134	Wuqitou	0.554622	0.495798	0.521008	0.546218	0.478992	0.521008	0.495798	0.512605	0.546218	0.495798	0.512605	0.537815	0.462185	0.428571	0.453782	0.529412	0.462185	0.512605	0.487395	0.470588	0.504202	0.504202	0.495798	0.495798	0.495798	0.512605	0.504202	0.504202	0.512605	0.512605	0.495798	0.521008	0.529412	0.495798	0.495798	0.521008	0.487395	0.470588	0.487395	0.436975	0.487395	0.504202	0.495798	0.478992	0.478992	0.487395	0.436975	0.478992
A135	Jiaoaiheitouhong	0.588235	0.470588	0.537815	0.588235	0.512605	0.537815	0.521008	0.529412	0.571429	0.529412	0.537815	0.571429	0.478992	0.420168	0.478992	0.554622	0.504202	0.537815	0.512605	0.512605	0.529412	0.529412	0.529412	0.537815	0.504202	0.529412	0.529412	0.529412	0.537815	0.537815	0.521008	0.537815	0.546218	0.529412	0.529412	0.546218	0.529412	0.504202	0.521008	0.478992	0.521008	0.537815	0.537815	0.512605	0.521008	0.521008	0.487395	0.504202
A136	Laowusi	0.563025	0.487395	0.546218	0.596639	0.512605	0.554622	0.521008	0.546218	0.571429	0.563025	0.563025	0.579832	0.495798	0.403361	0.504202	0.563025	0.504202	0.554622	0.521008	0.512605	0.537815	0.537815	0.546218	0.546218	0.529412	0.537815	0.546218	0.521008	0.512605	0.546218	0.521008	0.529412	0.529412	0.495798	0.537815	0.537815	0.512605	0.504202	0.512605	0.487395	0.512605	0.529412	0.521008	0.504202	0.512605	0.495798	0.478992	0.504202
A137	Manliuzhong	0.579832	0.537815	0.588235	0.605042	0.554622	0.546218	0.537815	0.554622	0.579832	0.579832	0.563025	0.571429	0.521008	0.462185	0.504202	0.546218	0.504202	0.546218	0.529412	0.512605	0.537815	0.529412	0.554622	0.546218	0.537815	0.554622	0.546218	0.529412	0.529412	0.554622	0.521008	0.537815	0.537815	0.504202	0.571429	0.563025	0.521008	0.554622	0.537815	0.487395	0.521008	0.537815	0.537815	0.504202	0.521008	0.512605	0.487395	0.529412
A138	Tainluohuang	0.605042	0.487395	0.613445	0.613445	0.521008	0.579832	0.529412	0.546218	0.571429	0.537815	0.571429	0.571429	0.512605	0.445378	0.512605	0.546218	0.504202	0.546218	0.537815	0.529412	0.554622	0.563025	0.571429	0.554622	0.537815	0.554622	0.554622	0.537815	0.529412	0.554622	0.537815	0.546218	0.571429	0.521008	0.571429	0.563025	0.546218	0.546218	0.529412	0.495798	0.546218	0.546218	0.554622	0.537815	0.521008	0.529412	0.495798	0.504202
A139	Jiucaiqing	0.588235	0.462185	0.563025	0.579832	0.521008	0.546218	0.521008	0.521008	0.563025	0.512605	0.546218	0.554622	0.512605	0.420168	0.495798	0.546218	0.504202	0.537815	0.512605	0.504202	0.537815	0.537815	0.529412	0.521008	0.512605	0.529412	0.529412	0.495798	0.521008	0.537815	0.521008	0.529412	0.554622	0.504202	0.537815	0.537815	0.529412	0.529412	0.529412	0.512605	0.504202	0.554622	0.546218	0.529412	0.546218	0.529412	0.512605	0.512605
A140	Aiqidaliuzhong	0.588235	0.521008	0.596639	0.588235	0.546218	0.546218	0.546218	0.537815	0.563025	0.554622	0.563025	0.579832	0.521008	0.462185	0.504202	0.554622	0.487395	0.521008	0.529412	0.504202	0.537815	0.529412	0.563025	0.546218	0.529412	0.546218	0.546218	0.537815	0.537815	0.546218	0.512605	0.521008	0.529412	0.521008	0.563025	0.546218	0.521008	0.546218	0.521008	0.504202	0.512605	0.537815	0.537815	0.521008	0.512605	0.512605	0.504202	0.521008
A141	Lujingqing	0.588235	0.504202	0.596639	0.605042	0.546218	0.571429	0.554622	0.537815	0.571429	0.554622	0.571429	0.588235	0.537815	0.453782	0.504202	0.571429	0.504202	0.529412	0.537815	0.521008	0.546218	0.537815	0.563025	0.571429	0.546218	0.546218	0.571429	0.529412	0.529412	0.563025	0.537815	0.529412	0.554622	0.529412	0.563025	0.546218	0.537815	0.537815	0.537815	0.512605	0.537815	0.563025	0.563025	0.546218	0.537815	0.529412	0.537815	0.529412
A142	Gaoliangqing	0.613445	0.512605	0.630252	0.630252	0.571429	0.613445	0.571429	0.571429	0.613445	0.579832	0.596639	0.605042	0.546218	0.478992	0.546218	0.596639	0.521008	0.554622	0.554622	0.529412	0.554622	0.546218	0.579832	0.579832	0.546218	0.546218	0.554622	0.537815	0.537815	0.571429	0.546218	0.554622	0.554622	0.546218	0.571429	0.571429	0.554622	0.554622	0.546218	0.529412	0.537815	0.579832	0.571429	0.546218	0.554622	0.537815	0.537815	0.571429
A143	Yishixing	0.563025	0.478992	0.571429	0.579832	0.537815	0.546218	0.529412	0.537815	0.571429	0.554622	0.571429	0.588235	0.504202	0.420168	0.521008	0.563025	0.487395	0.554622	0.529412	0.521008	0.546218	0.529412	0.546218	0.546218	0.537815	0.554622	0.546218	0.512605	0.512605	0.537815	0.521008	0.529412	0.529412	0.495798	0.546218	0.537815	0.537815	0.546218	0.529412	0.487395	0.521008	0.554622	0.537815	0.529412	0.529412	0.512605	0.512605	0.529412
A144	Heizhong	0.588235	0.478992	0.596639	0.571429	0.571429	0.605042	0.579832	0.554622	0.537815	0.546218	0.571429	0.588235	0.537815	0.487395	0.512605	0.613445	0.546218	0.571429	0.563025	0.563025	0.563025	0.554622	0.563025	0.596639	0.571429	0.563025	0.554622	0.554622	0.554622	0.554622	0.554622	0.588235	0.613445	0.546218	0.588235	0.605042	0.554622	0.512605	0.512605	0.537815	0.563025	0.588235	0.596639	0.621849	0.579832	0.579832	0.546218	0.537815
A145	Louhanbai	0.571429	0.478992	0.571429	0.554622	0.554622	0.621849	0.588235	0.554622	0.537815	0.546218	0.571429	0.563025	0.521008	0.462185	0.529412	0.596639	0.579832	0.588235	0.563025	0.563025	0.563025	0.563025	0.571429	0.596639	0.546218	0.563025	0.529412	0.579832	0.546218	0.563025	0.554622	0.579832	0.621849	0.546218	0.588235	0.605042	0.563025	0.529412	0.512605	0.537815	0.537815	0.546218	0.579832	0.605042	0.588235	0.554622	0.529412	0.512605
A146	Xueliqing	0.596639	0.462185	0.571429	0.554622	0.554622	0.605042	0.571429	0.571429	0.537815	0.554622	0.571429	0.579832	0.512605	0.462185	0.546218	0.621849	0.529412	0.579832	0.554622	0.546218	0.554622	0.546218	0.554622	0.579832	0.554622	0.563025	0.554622	0.554622	0.554622	0.554622	0.554622	0.571429	0.621849	0.529412	0.571429	0.588235	0.563025	0.512605	0.512605	0.529412	0.546218	0.571429	0.588235	0.605042	0.563025	0.571429	0.529412	0.529412
A147	Liyangxiaohongdao	0.537815	0.445378	0.546218	0.529412	0.537815	0.571429	0.521008	0.537815	0.512605	0.512605	0.529412	0.563025	0.478992	0.462185	0.487395	0.579832	0.495798	0.529412	0.537815	0.521008	0.512605	0.495798	0.521008	0.546218	0.529412	0.529412	0.504202	0.529412	0.478992	0.495798	0.512605	0.529412	0.537815	0.504202	0.521008	0.537815	0.512605	0.470588	0.453782	0.487395	0.512605	0.512605	0.512605	0.554622	0.529412	0.521008	0.504202	0.504202
A148	Juhuahuang	0.546218	0.462185	0.537815	0.546218	0.537815	0.563025	0.537815	0.546218	0.521008	0.521008	0.554622	0.563025	0.495798	0.445378	0.537815	0.605042	0.537815	0.546218	0.546218	0.554622	0.529412	0.537815	0.563025	0.588235	0.546218	0.554622	0.529412	0.554622	0.546218	0.563025	0.554622	0.563025	0.588235	0.521008	0.571429	0.563025	0.529412	0.504202	0.504202	0.504202	0.571429	0.563025	0.554622	0.596639	0.571429	0.571429	0.529412	0.512605
A149	Changzijingyedao	0.554622	0.462185	0.546218	0.563025	0.579832	0.596639	0.563025	0.571429	0.546218	0.546218	0.571429	0.596639	0.521008	0.436975	0.563025	0.621849	0.563025	0.563025	0.563025	0.563025	0.546218	0.554622	0.571429	0.596639	0.563025	0.563025	0.537815	0.563025	0.554622	0.571429	0.563025	0.579832	0.605042	0.546218	0.588235	0.579832	0.563025	0.504202	0.495798	0.512605	0.554622	0.563025	0.554622	0.579832	0.563025	0.554622	0.521008	0.495798
A150	Gaidaoqing	0.512605	0.504202	0.529412	0.554622	0.487395	0.521008	0.504202	0.512605	0.495798	0.504202	0.521008	0.537815	0.470588	0.394958	0.512605	0.546218	0.487395	0.504202	0.495798	0.495798	0.495798	0.504202	0.504202	0.537815	0.487395	0.487395	0.445378	0.521008	0.478992	0.470588	0.478992	0.462185	0.504202	0.462185	0.495798	0.504202	0.478992	0.453782	0.445378	0.487395	0.504202	0.504202	0.470588	0.504202	0.504202	0.470588	0.453782	0.411765
A151	Dingzhuangdao	0.546218	0.453782	0.537815	0.563025	0.554622	0.588235	0.512605	0.546218	0.554622	0.521008	0.546218	0.571429	0.495798	0.436975	0.546218	0.638655	0.529412	0.537815	0.529412	0.537815	0.521008	0.512605	0.563025	0.571429	0.529412	0.546218	0.504202	0.537815	0.521008	0.529412	0.521008	0.537815	0.554622	0.512605	0.537815	0.546218	0.512605	0.478992	0.478992	0.487395	0.529412	0.546218	0.529412	0.563025	0.537815	0.546218	0.504202	0.495798
A152	Xuetangzhong	0.546218	0.462185	0.546218	0.563025	0.563025	0.588235	0.521008	0.537815	0.529412	0.529412	0.554622	0.571429	0.504202	0.428571	0.554622	0.630252	0.521008	0.529412	0.521008	0.529412	0.512605	0.529412	0.571429	0.571429	0.521008	0.521008	0.512605	0.529412	0.512605	0.521008	0.529412	0.529412	0.546218	0.504202	0.529412	0.537815	0.495798	0.478992	0.487395	0.470588	0.529412	0.546218	0.546218	0.554622	0.521008	0.554622	0.495798	0.470588
A153	Guanbaidan	0.554622	0.453782	0.512605	0.563025	0.537815	0.563025	0.512605	0.529412	0.546218	0.495798	0.546218	0.563025	0.504202	0.420168	0.529412	0.613445	0.521008	0.537815	0.529412	0.537815	0.529412	0.521008	0.554622	0.579832	0.529412	0.529412	0.521008	0.546218	0.529412	0.537815	0.521008	0.529412	0.563025	0.512605	0.554622	0.554622	0.504202	0.487395	0.487395	0.487395	0.537815	0.546218	0.554622	0.571429	0.529412	0.546218	0.504202	0.478992
A154	Hongbaodao	0.571429	0.462185	0.529412	0.571429	0.563025	0.579832	0.512605	0.529412	0.554622	0.512605	0.546218	0.563025	0.529412	0.420168	0.554622	0.630252	0.529412	0.554622	0.537815	0.554622	0.537815	0.537815	0.571429	0.588235	0.529412	0.529412	0.537815	0.554622	0.521008	0.529412	0.529412	0.521008	0.563025	0.504202	0.546218	0.546218	0.495798	0.495798	0.495798	0.478992	0.546218	0.554622	0.554622	0.579832	0.529412	0.563025	0.512605	0.495798
A155	Tiegandao	0.563025	0.462185	0.537815	0.563025	0.554622	0.579832	0.554622	0.554622	0.563025	0.512605	0.529412	0.563025	0.512605	0.453782	0.512605	0.613445	0.546218	0.546218	0.554622	0.554622	0.529412	0.504202	0.546218	0.563025	0.546218	0.529412	0.512605	0.546218	0.521008	0.521008	0.495798	0.537815	0.554622	0.529412	0.546218	0.563025	0.504202	0.478992	0.478992	0.487395	0.504202	0.512605	0.521008	0.546218	0.512605	0.521008	0.521008	0.512605
A156	Juzigaung	0.478992	0.470588	0.470588	0.453782	0.470588	0.487395	0.478992	0.453782	0.453782	0.411765	0.436975	0.495798	0.470588	0.487395	0.462185	0.521008	0.462185	0.470588	0.470588	0.453782	0.445378	0.436975	0.470588	0.478992	0.453782	0.445378	0.428571	0.453782	0.453782	0.453782	0.445378	0.462185	0.487395	0.453782	0.470588	0.495798	0.462185	0.386555	0.420168	0.428571	0.462185	0.470588	0.470588	0.487395	0.487395	0.487395	0.470588	0.470588
A157	Yebaidao	0.537815	0.445378	0.470588	0.512605	0.546218	0.521008	0.529412	0.495798	0.478992	0.521008	0.521008	0.546218	0.512605	0.420168	0.470588	0.546218	0.512605	0.504202	0.529412	0.512605	0.521008	0.495798	0.521008	0.521008	0.521008	0.478992	0.470588	0.495798	0.470588	0.495798	0.487395	0.478992	0.512605	0.487395	0.512605	0.537815	0.504202	0.470588	0.470588	0.504202	0.504202	0.512605	0.504202	0.512605	0.554622	0.512605	0.521008	0.495798
A158	Daheitouhong	0.504202	0.428571	0.462185	0.487395	0.495798	0.512605	0.521008	0.487395	0.420168	0.495798	0.504202	0.521008	0.453782	0.403361	0.478992	0.537815	0.495798	0.495798	0.487395	0.512605	0.478992	0.495798	0.504202	0.504202	0.512605	0.495798	0.445378	0.487395	0.470588	0.478992	0.470588	0.487395	0.504202	0.453782	0.487395	0.521008	0.470588	0.462185	0.462185	0.445378	0.495798	0.495798	0.478992	0.504202	0.521008	0.504202	0.495798	0.436975
A159	Baigedao	0.495798	0.394958	0.478992	0.487395	0.521008	0.546218	0.504202	0.487395	0.470588	0.504202	0.512605	0.537815	0.478992	0.386555	0.470588	0.546218	0.478992	0.504202	0.521008	0.504202	0.504202	0.495798	0.487395	0.504202	0.512605	0.478992	0.436975	0.504202	0.462185	0.487395	0.470588	0.495798	0.504202	0.478992	0.504202	0.529412	0.495798	0.453782	0.453782	0.453782	0.478992	0.478992	0.470588	0.495798	0.529412	0.487395	0.478992	0.470588
A160	Diediezhong	0.462185	0.386555	0.445378	0.478992	0.470588	0.529412	0.487395	0.478992	0.428571	0.478992	0.504202	0.512605	0.445378	0.378151	0.470588	0.537815	0.470588	0.487395	0.478992	0.478992	0.462185	0.478992	0.470588	0.487395	0.487395	0.470588	0.436975	0.470588	0.453782	0.470588	0.470588	0.487395	0.504202	0.445378	0.487395	0.512605	0.462185	0.436975	0.436975	0.436975	0.487395	0.470588	0.470588	0.504202	0.521008	0.495798	0.487395	0.420168
A161	Puxidadaotou	0.504202	0.403361	0.462185	0.495798	0.495798	0.504202	0.512605	0.478992	0.462185	0.478992	0.504202	0.529412	0.478992	0.420168	0.462185	0.554622	0.504202	0.495798	0.495798	0.504202	0.487395	0.487395	0.504202	0.512605	0.512605	0.495798	0.478992	0.487395	0.495798	0.487395	0.487395	0.495798	0.521008	0.487395	0.504202	0.521008	0.470588	0.470588	0.462185	0.462185	0.487395	0.512605	0.495798	0.512605	0.529412	0.512605	0.529412	0.436975
A162	Yangdao	0.462185	0.394958	0.445378	0.504202	0.478992	0.529412	0.470588	0.470588	0.462185	0.453782	0.495798	0.504202	0.420168	0.403361	0.453782	0.537815	0.478992	0.495798	0.478992	0.487395	0.487395	0.478992	0.504202	0.521008	0.487395	0.470588	0.462185	0.495798	0.470588	0.487395	0.470588	0.495798	0.504202	0.453782	0.495798	0.504202	0.453782	0.445378	0.445378	0.420168	0.512605	0.487395	0.487395	0.512605	0.495798	0.504202	0.462185	0.411765
A163	Yanhongdao	0.159664	0.12605	0.142857	0.159664	0.151261	0.159664	0.159664	0.151261	0.109244	0.151261	0.159664	0.142857	0.12605	0.134454	0.12605	0.168067	0.159664	0.168067	0.159664	0.151261	0.151261	0.151261	0.142857	0.168067	0.168067	0.168067	0.12605	0.176471	0.134454	0.142857	0.151261	0.151261	0.168067	0.117647	0.134454	0.142857	0.12605	0.109244	0.0840336	0.117647	0.134454	0.134454	0.151261	0.168067	0.176471	0.142857	0.117647	0.10084
A164	Baikewandao	0.478992	0.394958	0.462185	0.478992	0.504202	0.495798	0.512605	0.478992	0.436975	0.487395	0.487395	0.495798	0.445378	0.386555	0.453782	0.529412	0.487395	0.478992	0.487395	0.487395	0.478992	0.478992	0.487395	0.495798	0.504202	0.495798	0.462185	0.478992	0.470588	0.470588	0.470588	0.487395	0.512605	0.462185	0.478992	0.504202	0.462185	0.445378	0.420168	0.436975	0.453782	0.470588	0.470588	0.495798	0.504202	0.478992	0.462185	0.428571
A165	Aiguodadaotou	0.504202	0.403361	0.487395	0.495798	0.521008	0.546218	0.546218	0.495798	0.453782	0.512605	0.537815	0.529412	0.495798	0.403361	0.495798	0.563025	0.512605	0.512605	0.512605	0.521008	0.504202	0.512605	0.512605	0.537815	0.529412	0.521008	0.495798	0.529412	0.495798	0.512605	0.512605	0.521008	0.554622	0.495798	0.529412	0.537815	0.495798	0.487395	0.478992	0.470588	0.487395	0.521008	0.504202	0.521008	0.529412	0.504202	0.504202	0.470588
A166	Sishitou	0.470588	0.352941	0.436975	0.453782	0.512605	0.470588	0.512605	0.495798	0.478992	0.487395	0.529412	0.554622	0.487395	0.386555	0.462185	0.537815	0.521008	0.512605	0.487395	0.495798	0.521008	0.487395	0.495798	0.512605	0.487395	0.495798	0.470588	0.478992	0.487395	0.495798	0.495798	0.504202	0.529412	0.495798	0.537815	0.512605	0.478992	0.487395	0.462185	0.453782	0.470588	0.504202	0.487395	0.512605	0.512605	0.512605	0.537815	0.478992
A167	Jiuxiaozhong	0.478992	0.369748	0.453782	0.453782	0.495798	0.478992	0.512605	0.478992	0.453782	0.487395	0.521008	0.537815	0.487395	0.378151	0.453782	0.537815	0.512605	0.495798	0.495798	0.495798	0.512605	0.487395	0.487395	0.504202	0.495798	0.478992	0.462185	0.487395	0.478992	0.495798	0.487395	0.495798	0.529412	0.495798	0.537815	0.529412	0.478992	0.478992	0.462185	0.470588	0.462185	0.487395	0.495798	0.504202	0.521008	0.487395	0.504202	0.453782
A168	Chushuhuang	0.537815	0.436975	0.521008	0.571429	0.554622	0.554622	0.546218	0.563025	0.546218	0.521008	0.571429	0.579832	0.504202	0.428571	0.487395	0.571429	0.537815	0.571429	0.554622	0.521008	0.554622	0.546218	0.563025	0.588235	0.537815	0.537815	0.537815	0.563025	0.554622	0.571429	0.571429	0.571429	0.605042	0.546218	0.596639	0.571429	0.529412	0.512605	0.504202	0.487395	0.554622	0.554622	0.571429	0.571429	0.554622	0.554622	0.504202	0.495798
A169	Qianjindao	0.537815	0.445378	0.537815	0.571429	0.579832	0.596639	0.554622	0.546218	0.504202	0.546218	0.579832	0.588235	0.521008	0.428571	0.478992	0.588235	0.521008	0.563025	0.579832	0.537815	0.563025	0.546218	0.529412	0.554622	0.529412	0.537815	0.529412	0.571429	0.546218	0.546218	0.546218	0.571429	0.579832	0.554622	0.571429	0.571429	0.537815	0.504202	0.478992	0.504202	0.512605	0.521008	0.537815	0.546218	0.563025	0.529412	0.504202	0.504202
A170	Qijiangqing	0.512605	0.378151	0.487395	0.478992	0.529412	0.521008	0.537815	0.512605	0.470588	0.478992	0.487395	0.521008	0.478992	0.411765	0.453782	0.529412	0.487395	0.478992	0.521008	0.478992	0.504202	0.478992	0.470588	0.504202	0.504202	0.487395	0.504202	0.521008	0.521008	0.529412	0.529412	0.537815	0.554622	0.554622	0.563025	0.546218	0.504202	0.470588	0.470588	0.487395	0.495798	0.504202	0.521008	0.512605	0.529412	0.504202	0.470588	0.462185
A171	Baishuqing	0.504202	0.403361	0.495798	0.529412	0.571429	0.546218	0.537815	0.512605	0.470588	0.529412	0.521008	0.546218	0.504202	0.420168	0.487395	0.563025	0.521008	0.537815	0.546218	0.521008	0.546218	0.521008	0.529412	0.563025	0.537815	0.563025	0.529412	0.537815	0.529412	0.546218	0.554622	0.571429	0.588235	0.546218	0.579832	0.546218	0.521008	0.504202	0.495798	0.487395	0.529412	0.537815	0.537815	0.546218	0.546218	0.529412	0.504202	0.495798
A172	Feilaifeng	0.495798	0.386555	0.504202	0.512605	0.554622	0.504202	0.537815	0.521008	0.453782	0.537815	0.529412	0.537815	0.512605	0.428571	0.487395	0.537815	0.495798	0.487395	0.529412	0.512605	0.521008	0.512605	0.521008	0.546218	0.529412	0.529412	0.504202	0.504202	0.487395	0.512605	0.521008	0.529412	0.546218	0.529412	0.546218	0.529412	0.504202	0.470588	0.478992	0.470588	0.504202	0.504202	0.512605	0.521008	0.529412	0.512605	0.487395	0.470588
A173	Kejia6	0.512605	0.411765	0.504202	0.529412	0.546218	0.546218	0.512605	0.504202	0.470588	0.521008	0.495798	0.521008	0.487395	0.420168	0.495798	0.571429	0.504202	0.512605	0.529412	0.512605	0.529412	0.512605	0.521008	0.546218	0.529412	0.537815	0.529412	0.495798	0.504202	0.512605	0.512605	0.537815	0.554622	0.521008	0.546218	0.537815	0.512605	0.470588	0.487395	0.487395	0.495798	0.529412	0.521008	0.529412	0.529412	0.504202	0.487395	0.512605
A174	Lamujia	0.504202	0.411765	0.453782	0.462185	0.512605	0.487395	0.495798	0.470588	0.436975	0.462185	0.462185	0.495798	0.436975	0.411765	0.411765	0.504202	0.462185	0.478992	0.512605	0.470588	0.478992	0.462185	0.487395	0.487395	0.495798	0.487395	0.462185	0.504202	0.512605	0.487395	0.478992	0.521008	0.512605	0.512605	0.546218	0.529412	0.470588	0.436975	0.436975	0.453782	0.495798	0.504202	0.478992	0.495798	0.487395	0.462185	0.428571	0.470588
A175	Haonuopie	0.495798	0.411765	0.504202	0.478992	0.521008	0.529412	0.504202	0.453782	0.453782	0.470588	0.470588	0.478992	0.436975	0.411765	0.445378	0.512605	0.453782	0.453782	0.478992	0.462185	0.462185	0.445378	0.487395	0.495798	0.478992	0.470588	0.462185	0.487395	0.495798	0.487395	0.478992	0.504202	0.504202	0.504202	0.521008	0.504202	0.453782	0.436975	0.445378	0.453782	0.487395	0.504202	0.470588	0.495798	0.504202	0.470588	0.436975	0.470588
A176	Xiganggu	0.521008	0.453782	0.537815	0.546218	0.537815	0.571429	0.512605	0.521008	0.504202	0.537815	0.512605	0.529412	0.478992	0.445378	0.512605	0.605042	0.521008	0.529412	0.537815	0.537815	0.512605	0.512605	0.563025	0.563025	0.529412	0.546218	0.521008	0.521008	0.512605	0.521008	0.512605	0.546218	0.546218	0.521008	0.554622	0.546218	0.495798	0.478992	0.487395	0.487395	0.495798	0.529412	0.504202	0.521008	0.546218	0.504202	0.478992	0.521008
A177	Shuangchengnuo	0.470588	0.403361	0.462185	0.478992	0.504202	0.504202	0.478992	0.445378	0.436975	0.453782	0.462185	0.478992	0.436975	0.411765	0.445378	0.537815	0.453782	0.478992	0.478992	0.470588	0.470588	0.445378	0.470588	0.504202	0.462185	0.487395	0.462185	0.495798	0.495798	0.487395	0.470588	0.512605	0.504202	0.470588	0.512605	0.478992	0.445378	0.445378	0.428571	0.428571	0.462185	0.487395	0.470588	0.495798	0.495798	0.478992	0.436975	0.462185
A178	Qiutiandaxiedao	0.478992	0.428571	0.529412	0.521008	0.537815	0.537815	0.487395	0.470588	0.462185	0.529412	0.487395	0.504202	0.478992	0.436975	0.504202	0.563025	0.495798	0.495798	0.504202	0.504202	0.487395	0.478992	0.529412	0.546218	0.487395	0.504202	0.495798	0.495798	0.495798	0.504202	0.504202	0.529412	0.521008	0.495798	0.537815	0.504202	0.470588	0.478992	0.478992	0.453782	0.478992	0.512605	0.495798	0.504202	0.512605	0.487395	0.470588	0.495798
A179	Qiyunuo10	0.495798	0.420168	0.504202	0.512605	0.529412	0.521008	0.487395	0.470588	0.470588	0.504202	0.487395	0.495798	0.478992	0.403361	0.478992	0.529412	0.512605	0.512605	0.504202	0.504202	0.529412	0.504202	0.529412	0.554622	0.495798	0.504202	0.512605	0.495798	0.504202	0.504202	0.487395	0.521008	0.521008	0.512605	0.554622	0.521008	0.478992	0.487395	0.495798	0.487395	0.470588	0.521008	0.521008	0.512605	0.521008	0.487395	0.478992	0.487395
A180	Wunuo1	0.478992	0.403361	0.478992	0.470588	0.512605	0.521008	0.462185	0.478992	0.428571	0.512605	0.487395	0.462185	0.436975	0.386555	0.487395	0.495798	0.495798	0.512605	0.487395	0.487395	0.487395	0.470588	0.495798	0.504202	0.470588	0.504202	0.470588	0.462185	0.470588	0.478992	0.470588	0.504202	0.504202	0.478992	0.521008	0.478992	0.462185	0.462185	0.462185	0.428571	0.445378	0.470588	0.470588	0.487395	0.512605	0.487395	0.470588	0.470588
A181	Jianongnuo2	0.512605	0.453782	0.521008	0.529412	0.537815	0.529412	0.504202	0.495798	0.470588	0.521008	0.495798	0.512605	0.487395	0.436975	0.470588	0.563025	0.521008	0.529412	0.554622	0.546218	0.521008	0.504202	0.521008	0.546218	0.521008	0.537815	0.495798	0.521008	0.504202	0.504202	0.487395	0.546218	0.529412	0.512605	0.554622	0.529412	0.504202	0.470588	0.470588	0.478992	0.478992	0.512605	0.487395	0.504202	0.546218	0.487395	0.487395	0.504202
A182	Hongnong5	0.478992	0.445378	0.495798	0.487395	0.504202	0.487395	0.487395	0.487395	0.445378	0.521008	0.478992	0.495798	0.478992	0.411765	0.445378	0.521008	0.512605	0.487395	0.504202	0.512605	0.462185	0.462185	0.495798	0.504202	0.495798	0.512605	0.445378	0.470588	0.470588	0.470588	0.453782	0.495798	0.487395	0.487395	0.521008	0.504202	0.462185	0.445378	0.453782	0.436975	0.428571	0.462185	0.453782	0.462185	0.495798	0.453782	0.445378	0.478992
A183	Nonglinnuo4	0.487395	0.394958	0.470588	0.504202	0.521008	0.495798	0.512605	0.487395	0.462185	0.436975	0.478992	0.512605	0.478992	0.428571	0.462185	0.529412	0.495798	0.470588	0.521008	0.495798	0.478992	0.462185	0.504202	0.529412	0.478992	0.470588	0.478992	0.521008	0.504202	0.504202	0.487395	0.521008	0.529412	0.537815	0.563025	0.537815	0.495798	0.478992	0.445378	0.478992	0.495798	0.504202	0.495798	0.521008	0.504202	0.478992	0.470588	0.462185
A184	Xiangnuodao	0.487395	0.378151	0.453782	0.487395	0.537815	0.521008	0.521008	0.512605	0.487395	0.495798	0.512605	0.537815	0.470588	0.436975	0.436975	0.529412	0.512605	0.504202	0.512605	0.512605	0.529412	0.512605	0.546218	0.529412	0.521008	0.537815	0.504202	0.504202	0.495798	0.512605	0.521008	0.537815	0.546218	0.521008	0.554622	0.512605	0.495798	0.487395	0.445378	0.462185	0.487395	0.495798	0.521008	0.537815	0.512605	0.504202	0.487395	0.478992
A185	Luchaihong	0.462185	0.378151	0.428571	0.462185	0.537815	0.537815	0.504202	0.495798	0.478992	0.495798	0.504202	0.495798	0.478992	0.386555	0.428571	0.521008	0.478992	0.470588	0.470588	0.478992	0.504202	0.453782	0.470588	0.487395	0.470588	0.478992	0.462185	0.487395	0.470588	0.495798	0.487395	0.521008	0.504202	0.512605	0.521008	0.487395	0.470588	0.487395	0.445378	0.453782	0.436975	0.478992	0.470588	0.478992	0.495798	0.487395	0.462185	0.478992
A186	Cungu	0.411765	0.361345	0.411765	0.411765	0.470588	0.453782	0.478992	0.462185	0.453782	0.411765	0.420168	0.445378	0.462185	0.453782	0.420168	0.478992	0.478992	0.411765	0.462185	0.470588	0.470588	0.428571	0.436975	0.470588	0.445378	0.436975	0.436975	0.453782	0.462185	0.478992	0.478992	0.495798	0.478992	0.487395	0.504202	0.462185	0.453782	0.436975	0.428571	0.453782	0.462185	0.478992	0.453782	0.478992	0.478992	0.470588	0.478992	0.436975
A187	Katena	0.453782	0.378151	0.445378	0.495798	0.478992	0.487395	0.478992	0.453782	0.445378	0.411765	0.453782	0.495798	0.470588	0.428571	0.445378	0.512605	0.462185	0.428571	0.470588	0.462185	0.453782	0.445378	0.495798	0.521008	0.462185	0.453782	0.445378	0.504202	0.478992	0.470588	0.453782	0.487395	0.487395	0.512605	0.521008	0.504202	0.453782	0.453782	0.445378	0.453782	0.495798	0.504202	0.462185	0.487395	0.470588	0.462185	0.462185	0.470588
A188	Guanchanuo	0.394958	0.310924	0.411765	0.428571	0.470588	0.411765	0.453782	0.453782	0.420168	0.411765	0.411765	0.428571	0.453782	0.352941	0.394958	0.445378	0.420168	0.386555	0.420168	0.420168	0.428571	0.411765	0.411765	0.420168	0.403361	0.420168	0.403361	0.436975	0.428571	0.411765	0.411765	0.453782	0.445378	0.436975	0.445378	0.436975	0.411765	0.369748	0.386555	0.394958	0.411765	0.445378	0.411765	0.445378	0.428571	0.428571	0.428571	0.411765
A189	Kuihuanuo	0.411765	0.378151	0.436975	0.462185	0.487395	0.470588	0.478992	0.470588	0.470588	0.462185	0.478992	0.462185	0.445378	0.386555	0.428571	0.495798	0.436975	0.428571	0.436975	0.445378	0.420168	0.411765	0.436975	0.436975	0.420168	0.428571	0.428571	0.436975	0.428571	0.453782	0.453782	0.478992	0.470588	0.453782	0.470588	0.453782	0.420168	0.420168	0.386555	0.386555	0.403361	0.436975	0.411765	0.436975	0.453782	0.445378	0.428571	0.420168
A190	Suyunuo	0.487395	0.411765	0.495798	0.512605	0.521008	0.512605	0.478992	0.462185	0.470588	0.504202	0.470588	0.504202	0.495798	0.428571	0.478992	0.529412	0.495798	0.504202	0.512605	0.504202	0.487395	0.453782	0.504202	0.521008	0.478992	0.495798	0.470588	0.495798	0.478992	0.487395	0.470588	0.495798	0.504202	0.470588	0.504202	0.504202	0.470588	0.470588	0.462185	0.453782	0.462185	0.504202	0.478992	0.495798	0.512605	0.478992	0.470588	0.495798
A191	Hongjiaozhan	0.344538	0.394958	0.352941	0.336134	0.369748	0.369748	0.369748	0.344538	0.369748	0.327731	0.327731	0.352941	0.378151	0.411765	0.327731	0.378151	0.361345	0.319328	0.361345	0.369748	0.344538	0.336134	0.369748	0.386555	0.369748	0.361345	0.344538	0.369748	0.352941	0.369748	0.336134	0.378151	0.361345	0.361345	0.378151	0.344538	0.319328	0.336134	0.319328	0.352941	0.361345	0.378151	0.327731	0.344538	0.386555	0.369748	0.369748	0.352941
A192	Haobuka	0.462185	0.554622	0.495798	0.453782	0.453782	0.453782	0.445378	0.478992	0.453782	0.487395	0.445378	0.487395	0.470588	0.529412	0.436975	0.453782	0.445378	0.470588	0.411765	0.462185	0.436975	0.445378	0.436975	0.462185	0.453782	0.495798	0.453782	0.462185	0.420168	0.428571	0.394958	0.428571	0.420168	0.394958	0.428571	0.436975	0.403361	0.394958	0.436975	0.462185	0.420168	0.478992	0.445378	0.436975	0.420168	0.478992	0.495798	0.470588
A193	Chuyanghan32	0.428571	0.478992	0.462185	0.428571	0.436975	0.411765	0.436975	0.453782	0.428571	0.445378	0.411765	0.436975	0.445378	0.453782	0.411765	0.420168	0.420168	0.420168	0.394958	0.411765	0.403361	0.403361	0.411765	0.428571	0.420168	0.445378	0.411765	0.411765	0.386555	0.403361	0.386555	0.411765	0.403361	0.403361	0.411765	0.420168	0.411765	0.386555	0.386555	0.470588	0.394958	0.453782	0.428571	0.420168	0.436975	0.445378	0.436975	0.420168
A194	Libanyi	0.445378	0.470588	0.504202	0.436975	0.462185	0.462185	0.445378	0.445378	0.436975	0.445378	0.420168	0.428571	0.436975	0.470588	0.428571	0.428571	0.411765	0.420168	0.411765	0.420168	0.436975	0.403361	0.436975	0.462185	0.411765	0.462185	0.436975	0.411765	0.420168	0.428571	0.403361	0.436975	0.436975	0.420168	0.428571	0.436975	0.428571	0.411765	0.420168	0.462185	0.386555	0.462185	0.428571	0.420168	0.428571	0.445378	0.420168	0.436975
A195	Kunnong8	0.579832	0.537815	0.605042	0.579832	0.563025	0.554622	0.571429	0.579832	0.554622	0.613445	0.579832	0.554622	0.554622	0.462185	0.537815	0.563025	0.571429	0.554622	0.537815	0.571429	0.563025	0.571429	0.563025	0.588235	0.529412	0.579832	0.554622	0.512605	0.546218	0.579832	0.537815	0.571429	0.537815	0.529412	0.546218	0.571429	0.537815	0.512605	0.571429	0.571429	0.521008	0.571429	0.554622	0.529412	0.554622	0.579832	0.571429	0.521008
A196	Guihuahuang	0.571429	0.487395	0.588235	0.571429	0.571429	0.563025	0.554622	0.588235	0.563025	0.554622	0.571429	0.571429	0.554622	0.487395	0.521008	0.529412	0.579832	0.579832	0.521008	0.537815	0.537815	0.529412	0.571429	0.571429	0.495798	0.571429	0.512605	0.504202	0.537815	0.554622	0.512605	0.563025	0.537815	0.512605	0.529412	0.554622	0.521008	0.512605	0.529412	0.529412	0.504202	0.554622	0.563025	0.529412	0.512605	0.554622	0.546218	0.546218
A197	Zhoujiazhong	0.554622	0.470588	0.563025	0.571429	0.546218	0.529412	0.571429	0.613445	0.537815	0.554622	0.571429	0.546218	0.529412	0.462185	0.487395	0.504202	0.554622	0.546218	0.529412	0.537815	0.529412	0.529412	0.554622	0.554622	0.495798	0.563025	0.504202	0.504202	0.512605	0.529412	0.512605	0.554622	0.504202	0.512605	0.512605	0.529412	0.521008	0.487395	0.529412	0.521008	0.512605	0.529412	0.504202	0.495798	0.521008	0.537815	0.546218	0.487395
A198	Xiaofenghuang	0.529412	0.462185	0.529412	0.512605	0.537815	0.521008	0.546218	0.579832	0.537815	0.537815	0.546218	0.537815	0.504202	0.462185	0.470588	0.478992	0.512605	0.504202	0.478992	0.487395	0.495798	0.487395	0.504202	0.504202	0.478992	0.529412	0.495798	0.470588	0.504202	0.504202	0.487395	0.537815	0.478992	0.504202	0.495798	0.512605	0.470588	0.487395	0.512605	0.504202	0.487395	0.529412	0.495798	0.478992	0.487395	0.529412	0.512605	0.504202
A199	Xiangjingdao	0.537815	0.478992	0.537815	0.537815	0.512605	0.512605	0.579832	0.605042	0.554622	0.529412	0.579832	0.546218	0.521008	0.462185	0.512605	0.487395	0.554622	0.529412	0.512605	0.521008	0.521008	0.537815	0.537815	0.546218	0.478992	0.529412	0.504202	0.487395	0.495798	0.512605	0.495798	0.537815	0.487395	0.495798	0.512605	0.521008	0.487395	0.521008	0.554622	0.529412	0.512605	0.537815	0.487395	0.495798	0.529412	0.537815	0.563025	0.504202
A200	Huizao	0.529412	0.470588	0.546218	0.537815	0.521008	0.512605	0.563025	0.588235	0.537815	0.521008	0.563025	0.529412	0.512605	0.462185	0.478992	0.487395	0.529412	0.521008	0.487395	0.495798	0.521008	0.521008	0.512605	0.521008	0.470588	0.521008	0.487395	0.478992	0.487395	0.495798	0.478992	0.521008	0.478992	0.487395	0.487395	0.504202	0.470588	0.487395	0.529412	0.521008	0.495798	0.529412	0.495798	0.495798	0.504202	0.529412	0.563025	0.512605
A201	Yingtoudao	0.537815	0.436975	0.537815	0.546218	0.537815	0.512605	0.546218	0.571429	0.554622	0.529412	0.546218	0.537815	0.546218	0.445378	0.478992	0.478992	0.554622	0.529412	0.487395	0.512605	0.537815	0.512605	0.529412	0.521008	0.453782	0.504202	0.495798	0.462185	0.487395	0.504202	0.487395	0.512605	0.478992	0.495798	0.529412	0.529412	0.504202	0.554622	0.546218	0.546218	0.478992	0.537815	0.537815	0.495798	0.537815	0.546218	0.554622	0.512605
A202	Changdaotou	0.521008	0.470588	0.529412	0.529412	0.495798	0.504202	0.521008	0.529412	0.529412	0.537815	0.546218	0.529412	0.512605	0.428571	0.453782	0.487395	0.537815	0.521008	0.495798	0.512605	0.495798	0.504202	0.504202	0.512605	0.462185	0.504202	0.478992	0.470588	0.470588	0.478992	0.462185	0.504202	0.453782	0.470588	0.478992	0.504202	0.470588	0.470588	0.512605	0.512605	0.453782	0.504202	0.470588	0.453782	0.529412	0.504202	0.521008	0.470588
A203	Yangmiaozhong	0.512605	0.428571	0.521008	0.529412	0.495798	0.487395	0.554622	0.554622	0.537815	0.512605	0.554622	0.537815	0.512605	0.445378	0.487395	0.504202	0.537815	0.521008	0.504202	0.512605	0.521008	0.529412	0.529412	0.537815	0.478992	0.521008	0.487395	0.470588	0.487395	0.495798	0.478992	0.521008	0.478992	0.495798	0.487395	0.521008	0.478992	0.487395	0.537815	0.512605	0.487395	0.521008	0.470588	0.478992	0.504202	0.504202	0.546218	0.470588
A204	Maoguangdao	0.529412	0.420168	0.529412	0.512605	0.512605	0.504202	0.554622	0.563025	0.554622	0.537815	0.554622	0.554622	0.521008	0.445378	0.487395	0.512605	0.554622	0.546218	0.512605	0.529412	0.537815	0.529412	0.554622	0.554622	0.495798	0.554622	0.521008	0.495798	0.537815	0.546218	0.529412	0.571429	0.521008	0.521008	0.521008	0.537815	0.504202	0.504202	0.546218	0.521008	0.495798	0.563025	0.521008	0.512605	0.512605	0.554622	0.546218	0.487395
A205	Dazhongdao	0.512605	0.428571	0.537815	0.529412	0.495798	0.487395	0.554622	0.554622	0.537815	0.529412	0.554622	0.546218	0.512605	0.436975	0.487395	0.487395	0.521008	0.512605	0.495798	0.521008	0.487395	0.512605	0.529412	0.529412	0.495798	0.554622	0.478992	0.487395	0.478992	0.495798	0.470588	0.529412	0.487395	0.462185	0.504202	0.512605	0.478992	0.504202	0.521008	0.487395	0.478992	0.521008	0.478992	0.478992	0.487395	0.504202	0.521008	0.462185
A206	Sanxiadao	0.512605	0.462185	0.546218	0.537815	0.512605	0.512605	0.546218	0.546218	0.546218	0.554622	0.546218	0.537815	0.504202	0.453782	0.487395	0.487395	0.529412	0.512605	0.487395	0.512605	0.487395	0.504202	0.546218	0.546218	0.487395	0.537815	0.504202	0.478992	0.495798	0.512605	0.487395	0.537815	0.487395	0.478992	0.512605	0.521008	0.470588	0.487395	0.521008	0.495798	0.470588	0.529412	0.478992	0.478992	0.495798	0.512605	0.521008	0.462185
A207	Xiaoqingmang	0.529412	0.478992	0.596639	0.571429	0.571429	0.537815	0.579832	0.588235	0.571429	0.596639	0.579832	0.571429	0.546218	0.445378	0.521008	0.529412	0.554622	0.537815	0.537815	0.563025	0.529412	0.554622	0.571429	0.571429	0.563025	0.579832	0.521008	0.512605	0.554622	0.579832	0.546218	0.596639	0.546218	0.554622	0.571429	0.621849	0.563025	0.563025	0.596639	0.588235	0.546218	0.596639	0.554622	0.521008	0.563025	0.579832	0.537815	0.487395
A208	Hongganlizhihong	0.504202	0.445378	0.537815	0.546218	0.487395	0.504202	0.563025	0.563025	0.537815	0.529412	0.563025	0.554622	0.512605	0.436975	0.478992	0.504202	0.521008	0.504202	0.495798	0.521008	0.487395	0.529412	0.546218	0.537815	0.495798	0.529412	0.495798	0.495798	0.504202	0.512605	0.487395	0.529412	0.495798	0.487395	0.504202	0.537815	0.478992	0.478992	0.521008	0.504202	0.504202	0.529412	0.478992	0.487395	0.495798	0.512605	0.512605	0.462185
A209	Wuxidao	0.512605	0.462185	0.588235	0.546218	0.546218	0.546218	0.554622	0.571429	0.546218	0.571429	0.554622	0.537815	0.504202	0.453782	0.512605	0.512605	0.521008	0.504202	0.512605	0.521008	0.495798	0.521008	0.521008	0.537815	0.537815	0.554622	0.495798	0.495798	0.529412	0.554622	0.521008	0.579832	0.521008	0.521008	0.537815	0.579832	0.529412	0.529412	0.571429	0.554622	0.512605	0.571429	0.529412	0.495798	0.537815	0.554622	0.504202	0.478992
A210	Wanzhognqiu	0.529412	0.453782	0.563025	0.554622	0.529412	0.537815	0.579832	0.579832	0.571429	0.546218	0.571429	0.554622	0.521008	0.462185	0.495798	0.512605	0.546218	0.537815	0.504202	0.521008	0.512605	0.521008	0.571429	0.563025	0.495798	0.546218	0.521008	0.512605	0.537815	0.554622	0.529412	0.571429	0.529412	0.521008	0.537815	0.554622	0.504202	0.512605	0.554622	0.529412	0.521008	0.571429	0.521008	0.512605	0.529412	0.563025	0.537815	0.478992
A211	Fengjingdao	0.504202	0.487395	0.537815	0.537815	0.537815	0.521008	0.563025	0.554622	0.546218	0.537815	0.529412	0.546218	0.512605	0.462185	0.470588	0.487395	0.529412	0.521008	0.495798	0.512605	0.495798	0.504202	0.546218	0.529412	0.521008	0.546218	0.529412	0.478992	0.487395	0.512605	0.487395	0.521008	0.487395	0.478992	0.537815	0.537815	0.470588	0.521008	0.537815	0.521008	0.504202	0.563025	0.529412	0.504202	0.512605	0.554622	0.537815	0.495798
A212	Liuzhong	0.529412	0.470588	0.571429	0.563025	0.546218	0.529412	0.588235	0.579832	0.571429	0.563025	0.554622	0.563025	0.554622	0.478992	0.487395	0.495798	0.563025	0.546218	0.529412	0.546218	0.529412	0.537815	0.588235	0.571429	0.521008	0.554622	0.521008	0.512605	0.529412	0.563025	0.529412	0.563025	0.529412	0.537815	0.563025	0.571429	0.529412	0.529412	0.579832	0.563025	0.521008	0.579832	0.554622	0.512605	0.546218	0.571429	0.563025	0.512605
A213	Cuganlizhihong	0.529412	0.453782	0.571429	0.563025	0.554622	0.521008	0.571429	0.563025	0.563025	0.554622	0.529412	0.554622	0.546218	0.462185	0.462185	0.487395	0.546218	0.521008	0.512605	0.529412	0.512605	0.504202	0.571429	0.546218	0.504202	0.537815	0.504202	0.478992	0.504202	0.529412	0.495798	0.529412	0.495798	0.504202	0.546218	0.554622	0.495798	0.521008	0.554622	0.537815	0.487395	0.571429	0.546218	0.504202	0.529412	0.563025	0.537815	0.504202
A214	Chiguwandao	0.537815	0.420168	0.554622	0.563025	0.537815	0.512605	0.579832	0.571429	0.563025	0.563025	0.554622	0.571429	0.537815	0.420168	0.470588	0.487395	0.537815	0.521008	0.504202	0.529412	0.504202	0.521008	0.546218	0.521008	0.504202	0.546218	0.495798	0.512605	0.512605	0.537815	0.504202	0.529412	0.495798	0.495798	0.529412	0.546218	0.495798	0.512605	0.554622	0.537815	0.487395	0.554622	0.537815	0.487395	0.529412	0.554622	0.529412	0.487395
A215	Jiaobaiyeqing	0.462185	0.470588	0.470588	0.453782	0.470588	0.420168	0.453782	0.470588	0.436975	0.453782	0.420168	0.445378	0.436975	0.386555	0.428571	0.428571	0.453782	0.445378	0.428571	0.445378	0.411765	0.420168	0.436975	0.462185	0.403361	0.453782	0.428571	0.411765	0.445378	0.436975	0.420168	0.445378	0.428571	0.428571	0.411765	0.470588	0.420168	0.394958	0.411765	0.411765	0.394958	0.428571	0.428571	0.411765	0.394958	0.420168	0.420168	0.394958
A216	Chiguhong	0.453782	0.470588	0.487395	0.487395	0.504202	0.495798	0.462185	0.504202	0.478992	0.495798	0.445378	0.445378	0.453782	0.428571	0.462185	0.462185	0.470588	0.462185	0.445378	0.478992	0.436975	0.453782	0.478992	0.504202	0.420168	0.478992	0.453782	0.462185	0.453782	0.470588	0.428571	0.478992	0.436975	0.445378	0.453782	0.462185	0.462185	0.436975	0.453782	0.453782	0.411765	0.462185	0.445378	0.428571	0.445378	0.445378	0.445378	0.411765
A217	Fanluoqing	0.470588	0.436975	0.521008	0.512605	0.521008	0.521008	0.495798	0.529412	0.504202	0.529412	0.504202	0.504202	0.478992	0.411765	0.487395	0.478992	0.487395	0.487395	0.462185	0.495798	0.470588	0.495798	0.529412	0.504202	0.495798	0.537815	0.504202	0.478992	0.462185	0.495798	0.453782	0.512605	0.462185	0.445378	0.512605	0.495798	0.453782	0.512605	0.478992	0.478992	0.453782	0.512605	0.495798	0.470588	0.478992	0.512605	0.470588	0.462185
A218	Zaoyedao	0.478992	0.420168	0.537815	0.512605	0.521008	0.537815	0.529412	0.554622	0.529412	0.537815	0.512605	0.529412	0.512605	0.428571	0.495798	0.478992	0.521008	0.495798	0.529412	0.521008	0.495798	0.512605	0.554622	0.546218	0.504202	0.529412	0.487395	0.504202	0.495798	0.537815	0.487395	0.546218	0.478992	0.504202	0.521008	0.521008	0.504202	0.504202	0.521008	0.546218	0.478992	0.521008	0.487395	0.462185	0.512605	0.512605	0.512605	0.495798
A219	Baidiegu	0.478992	0.445378	0.512605	0.504202	0.504202	0.521008	0.537815	0.537815	0.529412	0.537815	0.504202	0.512605	0.478992	0.420168	0.462185	0.470588	0.512605	0.495798	0.495798	0.512605	0.478992	0.495798	0.546218	0.521008	0.495798	0.529412	0.487395	0.495798	0.470588	0.512605	0.453782	0.504202	0.470588	0.478992	0.512605	0.512605	0.470588	0.462185	0.521008	0.512605	0.462185	0.512605	0.478992	0.462185	0.478992	0.495798	0.487395	0.462185
A220	Wangjiadao	0.504202	0.403361	0.504202	0.504202	0.512605	0.512605	0.546218	0.537815	0.537815	0.521008	0.521008	0.546218	0.495798	0.420168	0.478992	0.495798	0.512605	0.495798	0.478992	0.504202	0.495798	0.512605	0.537815	0.521008	0.470588	0.512605	0.512605	0.504202	0.512605	0.529412	0.478992	0.529412	0.495798	0.504202	0.537815	0.521008	0.487395	0.487395	0.512605	0.521008	0.470588	0.537815	0.504202	0.478992	0.504202	0.537815	0.504202	0.436975
A221	Jiangyinzhong	0.512605	0.411765	0.521008	0.529412	0.537815	0.529412	0.546218	0.579832	0.571429	0.571429	0.563025	0.563025	0.521008	0.420168	0.504202	0.521008	0.554622	0.554622	0.521008	0.546218	0.529412	0.563025	0.563025	0.546218	0.504202	0.554622	0.521008	0.521008	0.537815	0.579832	0.529412	0.563025	0.529412	0.521008	0.563025	0.563025	0.529412	0.512605	0.571429	0.529412	0.512605	0.554622	0.546218	0.512605	0.537815	0.563025	0.512605	0.487395
A222	Eyingbaijingdao	0.478992	0.386555	0.462185	0.495798	0.512605	0.478992	0.487395	0.512605	0.521008	0.537815	0.512605	0.529412	0.478992	0.394958	0.462185	0.504202	0.512605	0.512605	0.478992	0.512605	0.478992	0.495798	0.512605	0.495798	0.462185	0.495798	0.495798	0.487395	0.478992	0.504202	0.470588	0.487395	0.462185	0.470588	0.512605	0.495798	0.470588	0.478992	0.495798	0.487395	0.445378	0.512605	0.495798	0.470588	0.504202	0.521008	0.462185	0.436975
A223	Tiekewanguangtou	0.504202	0.386555	0.462185	0.487395	0.470588	0.470588	0.512605	0.521008	0.521008	0.504202	0.504202	0.521008	0.478992	0.403361	0.445378	0.470588	0.495798	0.495798	0.495798	0.504202	0.487395	0.487395	0.495798	0.478992	0.470588	0.478992	0.470588	0.487395	0.453782	0.487395	0.462185	0.470588	0.462185	0.453782	0.504202	0.504202	0.478992	0.453782	0.504202	0.504202	0.462185	0.529412	0.495798	0.462185	0.495798	0.495798	0.470588	0.445378
A224	Tiekedao	0.470588	0.403361	0.495798	0.512605	0.495798	0.478992	0.504202	0.529412	0.529412	0.529412	0.512605	0.504202	0.462185	0.411765	0.478992	0.470588	0.487395	0.504202	0.478992	0.487395	0.470588	0.487395	0.504202	0.495798	0.462185	0.495798	0.487395	0.462185	0.462185	0.478992	0.453782	0.487395	0.462185	0.470588	0.487395	0.504202	0.453782	0.453782	0.512605	0.521008	0.462185	0.529412	0.478992	0.462185	0.487395	0.504202	0.487395	0.445378
A225	Dadaosuitou	0.478992	0.394958	0.512605	0.529412	0.478992	0.512605	0.537815	0.571429	0.546218	0.546218	0.537815	0.521008	0.478992	0.420168	0.495798	0.487395	0.495798	0.512605	0.495798	0.504202	0.478992	0.504202	0.521008	0.512605	0.462185	0.504202	0.470588	0.495798	0.470588	0.487395	0.462185	0.495798	0.478992	0.470588	0.495798	0.512605	0.470588	0.462185	0.521008	0.512605	0.478992	0.529412	0.478992	0.470588	0.504202	0.512605	0.487395	0.445378
A226	Aibaidao	0.453782	0.369748	0.470588	0.495798	0.470588	0.470588	0.478992	0.512605	0.504202	0.504202	0.495798	0.487395	0.462185	0.378151	0.462185	0.445378	0.462185	0.470588	0.445378	0.462185	0.445378	0.462185	0.478992	0.470588	0.428571	0.470588	0.470588	0.436975	0.436975	0.462185	0.428571	0.462185	0.445378	0.445378	0.470588	0.470588	0.428571	0.420168	0.462185	0.478992	0.428571	0.487395	0.445378	0.445378	0.462185	0.478992	0.470588	0.403361
A227	Xiepihuang	0.453782	0.394958	0.462185	0.495798	0.445378	0.445378	0.470588	0.495798	0.495798	0.462185	0.470588	0.462185	0.445378	0.420168	0.436975	0.420168	0.445378	0.453782	0.436975	0.445378	0.428571	0.436975	0.470588	0.453782	0.411765	0.445378	0.436975	0.411765	0.411765	0.428571	0.411765	0.436975	0.428571	0.428571	0.445378	0.453782	0.411765	0.403361	0.462185	0.462185	0.428571	0.470588	0.436975	0.428571	0.436975	0.453782	0.462185	0.386555
A228	Xiaobaidao	0.462185	0.386555	0.495798	0.529412	0.478992	0.487395	0.504202	0.529412	0.529412	0.512605	0.512605	0.495798	0.453782	0.394958	0.462185	0.453782	0.504202	0.504202	0.478992	0.495798	0.453782	0.478992	0.504202	0.487395	0.453782	0.487395	0.453782	0.453782	0.445378	0.470588	0.453782	0.478992	0.462185	0.462185	0.487395	0.495798	0.445378	0.445378	0.504202	0.487395	0.470588	0.521008	0.470588	0.453782	0.478992	0.487395	0.478992	0.428571
A229	Baishidao	0.436975	0.386555	0.478992	0.487395	0.478992	0.470588	0.478992	0.521008	0.504202	0.504202	0.478992	0.487395	0.436975	0.394958	0.453782	0.436975	0.453782	0.470588	0.445378	0.462185	0.436975	0.453782	0.470588	0.462185	0.453782	0.495798	0.462185	0.428571	0.436975	0.445378	0.420168	0.462185	0.436975	0.445378	0.453782	0.470588	0.420168	0.420168	0.462185	0.470588	0.428571	0.478992	0.445378	0.436975	0.445378	0.470588	0.453782	0.420168
A230	Manbaidao	0.453782	0.403361	0.487395	0.495798	0.445378	0.478992	0.470588	0.495798	0.487395	0.478992	0.470588	0.470588	0.428571	0.386555	0.462185	0.478992	0.453782	0.470588	0.453782	0.470588	0.436975	0.445378	0.470588	0.462185	0.436975	0.462185	0.462185	0.436975	0.428571	0.453782	0.428571	0.445378	0.453782	0.453782	0.462185	0.478992	0.445378	0.411765	0.478992	0.495798	0.453782	0.529412	0.478992	0.462185	0.478992	0.478992	0.462185	0.403361
A231	Guangtouluhuabai	0.445378	0.394958	0.470588	0.495798	0.504202	0.453782	0.495798	0.495798	0.487395	0.495798	0.470588	0.487395	0.453782	0.394958	0.453782	0.478992	0.478992	0.487395	0.453782	0.470588	0.453782	0.470588	0.478992	0.470588	0.470588	0.495798	0.478992	0.428571	0.445378	0.478992	0.445378	0.470588	0.453782	0.470588	0.495798	0.495798	0.445378	0.445378	0.487395	0.495798	0.445378	0.504202	0.487395	0.453782	0.478992	0.495798	0.478992	0.428571
A232	Hongmangjing	0.436975	0.369748	0.470588	0.521008	0.470588	0.462185	0.470588	0.529412	0.487395	0.495798	0.504202	0.487395	0.445378	0.386555	0.445378	0.462185	0.462185	0.504202	0.470588	0.470588	0.462185	0.470588	0.487395	0.470588	0.428571	0.487395	0.436975	0.428571	0.428571	0.453782	0.445378	0.462185	0.445378	0.445378	0.462185	0.462185	0.436975	0.411765	0.470588	0.462185	0.436975	0.470588	0.445378	0.436975	0.462185	0.470588	0.445378	0.394958
A233	Wumangyedao	0.470588	0.411765	0.495798	0.512605	0.495798	0.478992	0.521008	0.504202	0.495798	0.521008	0.495798	0.504202	0.470588	0.378151	0.453782	0.504202	0.478992	0.495798	0.495798	0.504202	0.470588	0.495798	0.512605	0.495798	0.487395	0.495798	0.478992	0.462185	0.428571	0.478992	0.453782	0.470588	0.462185	0.462185	0.512605	0.521008	0.462185	0.453782	0.495798	0.504202	0.462185	0.521008	0.487395	0.462185	0.504202	0.495798	0.478992	0.436975
A234	Luhuabai	0.445378	0.411765	0.462185	0.478992	0.462185	0.470588	0.504202	0.495798	0.495798	0.487395	0.487395	0.504202	0.487395	0.403361	0.436975	0.462185	0.470588	0.478992	0.462185	0.478992	0.445378	0.470588	0.495798	0.470588	0.453782	0.453782	0.453782	0.453782	0.436975	0.478992	0.453782	0.462185	0.445378	0.453782	0.512605	0.512605	0.428571	0.453782	0.487395	0.487395	0.445378	0.512605	0.478992	0.445378	0.487395	0.512605	0.470588	0.428571
A235	Haidongqing	0.428571	0.369748	0.428571	0.445378	0.470588	0.428571	0.478992	0.495798	0.495798	0.495798	0.495798	0.504202	0.453782	0.378151	0.445378	0.470588	0.470588	0.504202	0.453782	0.470588	0.470588	0.495798	0.478992	0.453782	0.462185	0.495798	0.462185	0.453782	0.470588	0.487395	0.462185	0.478992	0.453782	0.470588	0.504202	0.495798	0.436975	0.436975	0.504202	0.487395	0.470588	0.512605	0.487395	0.453782	0.453782	0.521008	0.470588	0.428571
A236	Shenlenuo	0.420168	0.386555	0.453782	0.487395	0.470588	0.445378	0.445378	0.462185	0.453782	0.462185	0.453782	0.462185	0.428571	0.386555	0.445378	0.445378	0.436975	0.478992	0.428571	0.436975	0.420168	0.453782	0.453782	0.445378	0.453782	0.495798	0.445378	0.394958	0.420168	0.436975	0.428571	0.453782	0.420168	0.420168	0.445378	0.445378	0.386555	0.394958	0.453782	0.453782	0.428571	0.487395	0.445378	0.428571	0.436975	0.478992	0.462185	0.420168
A237	Xiangqing	0.411765	0.378151	0.470588	0.462185	0.445378	0.436975	0.386555	0.453782	0.453782	0.478992	0.420168	0.453782	0.394958	0.361345	0.420168	0.403361	0.394958	0.428571	0.420168	0.394958	0.386555	0.394958	0.420168	0.428571	0.411765	0.428571	0.386555	0.386555	0.411765	0.428571	0.420168	0.436975	0.403361	0.403361	0.420168	0.462185	0.394958	0.369748	0.436975	0.394958	0.428571	0.462185	0.428571	0.403361	0.403361	0.436975	0.403361	0.386555
A238	Jinghui418	0.420168	0.436975	0.453782	0.462185	0.462185	0.428571	0.420168	0.462185	0.462185	0.470588	0.428571	0.478992	0.436975	0.411765	0.394958	0.428571	0.428571	0.462185	0.445378	0.428571	0.403361	0.411765	0.445378	0.428571	0.428571	0.436975	0.386555	0.436975	0.403361	0.420168	0.394958	0.411765	0.394958	0.403361	0.436975	0.453782	0.403361	0.369748	0.428571	0.411765	0.420168	0.462185	0.445378	0.394958	0.411765	0.445378	0.428571	0.394958
A239	Malaihong	0.394958	0.445378	0.470588	0.462185	0.462185	0.428571	0.445378	0.453782	0.436975	0.453782	0.420168	0.470588	0.428571	0.436975	0.428571	0.428571	0.445378	0.453782	0.394958	0.420168	0.403361	0.420168	0.453782	0.445378	0.386555	0.428571	0.420168	0.394958	0.428571	0.428571	0.394958	0.420168	0.403361	0.428571	0.436975	0.420168	0.378151	0.369748	0.420168	0.411765	0.386555	0.436975	0.436975	0.394958	0.403361	0.445378	0.411765	0.369748
A240	Jingnuo330	0.478992	0.386555	0.428571	0.428571	0.428571	0.428571	0.453782	0.436975	0.436975	0.487395	0.495798	0.478992	0.436975	0.361345	0.428571	0.411765	0.453782	0.462185	0.445378	0.436975	0.470588	0.470588	0.445378	0.436975	0.478992	0.470588	0.420168	0.411765	0.428571	0.428571	0.420168	0.453782	0.436975	0.428571	0.453782	0.504202	0.445378	0.453782	0.453782	0.428571	0.470588	0.445378	0.445378	0.445378	0.436975	0.403361	0.453782	0.420168
A241	Zaijinjing	0.487395	0.411765	0.487395	0.462185	0.453782	0.462185	0.462185	0.470588	0.462185	0.521008	0.512605	0.512605	0.436975	0.386555	0.436975	0.453782	0.462185	0.478992	0.470588	0.462185	0.453782	0.470588	0.445378	0.453782	0.495798	0.495798	0.445378	0.420168	0.445378	0.462185	0.428571	0.470588	0.462185	0.445378	0.462185	0.521008	0.462185	0.428571	0.445378	0.420168	0.487395	0.478992	0.470588	0.478992	0.462185	0.445378	0.470588	0.428571
A242	Fuyu3	0.428571	0.428571	0.386555	0.403361	0.378151	0.378151	0.386555	0.386555	0.411765	0.403361	0.386555	0.411765	0.403361	0.319328	0.336134	0.361345	0.403361	0.386555	0.378151	0.386555	0.369748	0.369748	0.369748	0.361345	0.386555	0.352941	0.369748	0.352941	0.361345	0.352941	0.352941	0.369748	0.369748	0.378151	0.386555	0.420168	0.361345	0.352941	0.336134	0.336134	0.352941	0.352941	0.361345	0.369748	0.352941	0.344538	0.327731	0.310924
A243	Dongnongjing424	0.109244	0.0840336	0.0756303	0.0756303	0.0588235	0.0756303	0.0756303	0.0756303	0.0756303	0.109244	0.117647	0.12605	0.109244	0.10084	0.092437	0.0840336	0.092437	0.109244	0.0756303	0.0840336	0.109244	0.092437	0.0672269	0.0840336	0.109244	0.10084	0.0756303	0.0756303	0.0756303	0.0840336	0.092437	0.0756303	0.0840336	0.0588235	0.0756303	0.10084	0.0756303	0.0756303	0.0672269	0.0588235	0.092437	0.0756303	0.0840336	0.10084	0.0840336	0.0840336	0.10084	0.092437
A244	Dongnongjingnuo418	0.495798	0.386555	0.462185	0.470588	0.487395	0.445378	0.470588	0.453782	0.478992	0.504202	0.504202	0.512605	0.445378	0.344538	0.428571	0.445378	0.495798	0.487395	0.478992	0.478992	0.487395	0.462185	0.453782	0.462185	0.487395	0.470588	0.445378	0.445378	0.436975	0.445378	0.420168	0.470588	0.436975	0.453782	0.478992	0.512605	0.462185	0.478992	0.462185	0.436975	0.453782	0.462185	0.462185	0.462185	0.462185	0.436975	0.445378	0.428571
A245	R254	0.453782	0.369748	0.411765	0.420168	0.428571	0.411765	0.453782	0.428571	0.453782	0.470588	0.478992	0.470588	0.411765	0.319328	0.411765	0.420168	0.453782	0.445378	0.428571	0.428571	0.445378	0.445378	0.420168	0.411765	0.436975	0.428571	0.411765	0.403361	0.428571	0.420168	0.386555	0.445378	0.411765	0.428571	0.453782	0.495798	0.436975	0.445378	0.436975	0.411765	0.445378	0.411765	0.436975	0.436975	0.428571	0.403361	0.420168	0.394958
A246	Jiangyinnuo	0.495798	0.352941	0.420168	0.445378	0.428571	0.394958	0.445378	0.436975	0.445378	0.470588	0.470588	0.478992	0.436975	0.310924	0.394958	0.420168	0.453782	0.462185	0.462185	0.445378	0.462185	0.445378	0.436975	0.436975	0.445378	0.445378	0.436975	0.403361	0.436975	0.436975	0.420168	0.445378	0.428571	0.420168	0.470588	0.504202	0.445378	0.445378	0.453782	0.411765	0.462185	0.453782	0.470588	0.470588	0.462185	0.436975	0.436975	0.436975
A247	Jinggunuo	0.487395	0.352941	0.386555	0.445378	0.428571	0.420168	0.462185	0.453782	0.462185	0.487395	0.478992	0.487395	0.436975	0.319328	0.420168	0.445378	0.478992	0.470588	0.478992	0.470588	0.453782	0.453782	0.436975	0.445378	0.453782	0.436975	0.428571	0.436975	0.436975	0.436975	0.420168	0.445378	0.420168	0.411765	0.453782	0.504202	0.453782	0.436975	0.445378	0.420168	0.453782	0.436975	0.462185	0.470588	0.462185	0.428571	0.428571	0.411765
A248	Shanhonggu	0.462185	0.336134	0.403361	0.420168	0.445378	0.403361	0.470588	0.445378	0.445378	0.487395	0.470588	0.478992	0.445378	0.344538	0.411765	0.436975	0.470588	0.462185	0.462185	0.453782	0.470588	0.445378	0.428571	0.445378	0.470588	0.478992	0.436975	0.411765	0.445378	0.453782	0.436975	0.487395	0.445378	0.436975	0.453782	0.495798	0.478992	0.428571	0.436975	0.411765	0.453782	0.436975	0.462185	0.462185	0.453782	0.428571	0.428571	0.411765
A249	Wanshengmaohuang	0.470588	0.369748	0.403361	0.445378	0.445378	0.403361	0.462185	0.462185	0.462185	0.478992	0.487395	0.470588	0.428571	0.336134	0.420168	0.420168	0.470588	0.470588	0.445378	0.436975	0.470588	0.453782	0.453782	0.453782	0.453782	0.470588	0.462185	0.403361	0.453782	0.453782	0.436975	0.470588	0.453782	0.428571	0.462185	0.495798	0.462185	0.436975	0.445378	0.420168	0.470588	0.445378	0.470588	0.478992	0.445378	0.436975	0.462185	0.403361
A250	Wanyangdao	0.462185	0.361345	0.403361	0.428571	0.453782	0.445378	0.478992	0.453782	0.445378	0.487395	0.478992	0.462185	0.453782	0.344538	0.420168	0.445378	0.478992	0.445378	0.462185	0.462185	0.487395	0.453782	0.436975	0.462185	0.478992	0.462185	0.453782	0.436975	0.445378	0.462185	0.428571	0.487395	0.445378	0.453782	0.453782	0.495798	0.487395	0.436975	0.436975	0.436975	0.453782	0.428571	0.470588	0.453782	0.470588	0.428571	0.436975	0.403361
A251	Aidazhong	0.470588	0.386555	0.403361	0.445378	0.436975	0.436975	0.512605	0.462185	0.453782	0.504202	0.504202	0.495798	0.462185	0.352941	0.428571	0.487395	0.495798	0.478992	0.470588	0.487395	0.487395	0.470588	0.453782	0.478992	0.470588	0.462185	0.470588	0.462185	0.470588	0.470588	0.436975	0.487395	0.453782	0.445378	0.470588	0.512605	0.478992	0.436975	0.445378	0.420168	0.462185	0.445378	0.478992	0.470588	0.478992	0.453782	0.445378	0.386555
A252	Jijiaohong	0.428571	0.369748	0.378151	0.403361	0.436975	0.403361	0.445378	0.411765	0.411765	0.462185	0.445378	0.453782	0.428571	0.352941	0.386555	0.420168	0.445378	0.428571	0.436975	0.436975	0.445378	0.411765	0.428571	0.445378	0.445378	0.436975	0.411765	0.403361	0.420168	0.428571	0.411765	0.453782	0.403361	0.411765	0.436975	0.470588	0.436975	0.420168	0.394958	0.378151	0.411765	0.403361	0.428571	0.420168	0.428571	0.403361	0.403361	0.378151
A253	Toulaizhong	0.117647	0.0840336	0.0588235	0.0672269	0.0672269	0.0840336	0.0840336	0.0672269	0.0756303	0.10084	0.10084	0.10084	0.0840336	0.0756303	0.0756303	0.0672269	0.092437	0.092437	0.0756303	0.0756303	0.0840336	0.0672269	0.0588235	0.0672269	0.0756303	0.0756303	0.0588235	0.0672269	0.0756303	0.0756303	0.0672269	0.0840336	0.0756303	0.0588235	0.0756303	0.092437	0.0672269	0.0840336	0.0420168	0.0504202	0.0672269	0.0672269	0.0756303	0.0756303	0.0672269	0.0588235	0.0588235	0.0588235
A254	Huakenuo	0.117647	0.0840336	0.0588235	0.0672269	0.0672269	0.0840336	0.092437	0.0756303	0.0756303	0.109244	0.109244	0.10084	0.092437	0.0756303	0.0840336	0.0672269	0.092437	0.10084	0.0840336	0.0756303	0.092437	0.0672269	0.0672269	0.0756303	0.0756303	0.0840336	0.0588235	0.0672269	0.0756303	0.0840336	0.0672269	0.092437	0.0756303	0.0588235	0.0672269	0.10084	0.0756303	0.0756303	0.0504202	0.0588235	0.0756303	0.0588235	0.0840336	0.0840336	0.0756303	0.0588235	0.0672269	0.0588235
A255	Toudengyishixing	0.0840336	0.0504202	0.0588235	0.0504202	0.0420168	0.0588235	0.0672269	0.0504202	0.0504202	0.0840336	0.0840336	0.0840336	0.0756303	0.0588235	0.0672269	0.0504202	0.0672269	0.0756303	0.0588235	0.0504202	0.0756303	0.0504202	0.0504202	0.0504202	0.0504202	0.0504202	0.0336134	0.0504202	0.0588235	0.0672269	0.0504202	0.0672269	0.0504202	0.0504202	0.0504202	0.0756303	0.0504202	0.0588235	0.0252101	0.0336134	0.0504202	0.0336134	0.0588235	0.0672269	0.0420168	0.0420168	0.0588235	0.0336134
A256	Maozitou	0.0672269	0.0420168	0.0504202	0.0336134	0.0336134	0.0504202	0.0504202	0.0336134	0.0336134	0.0672269	0.0588235	0.0672269	0.0672269	0.0840336	0.0588235	0.0420168	0.0672269	0.0588235	0.0588235	0.0588235	0.0756303	0.0420168	0.0420168	0.0504202	0.0420168	0.0672269	0.0336134	0.0504202	0.0672269	0.0588235	0.0504202	0.0756303	0.0588235	0.0504202	0.0504202	0.0756303	0.0672269	0.0756303	0.0420168	0.0336134	0.0504202	0.0420168	0.0588235	0.0588235	0.0420168	0.0504202	0.0672269	0.0420168
A257	Zaonuodao	0.109244	0.0672269	0.0840336	0.0588235	0.0672269	0.0840336	0.092437	0.0672269	0.0756303	0.117647	0.109244	0.109244	0.092437	0.10084	0.092437	0.0840336	0.092437	0.10084	0.0840336	0.0756303	0.10084	0.0756303	0.0756303	0.0756303	0.0756303	0.0840336	0.0588235	0.0756303	0.092437	0.092437	0.0756303	0.10084	0.10084	0.0672269	0.0756303	0.10084	0.0840336	0.092437	0.0672269	0.0672269	0.0756303	0.0504202	0.0840336	0.0756303	0.0672269	0.0672269	0.092437	0.0588235
A258	Datougui	0.109244	0.0672269	0.0672269	0.0588235	0.0588235	0.0588235	0.0840336	0.0672269	0.0756303	0.109244	0.109244	0.10084	0.092437	0.092437	0.0840336	0.0756303	0.0840336	0.092437	0.0756303	0.0672269	0.092437	0.0672269	0.0672269	0.0672269	0.0672269	0.0588235	0.0504202	0.0672269	0.0672269	0.0672269	0.0588235	0.0756303	0.0840336	0.0504202	0.0588235	0.0840336	0.0588235	0.0756303	0.0504202	0.0588235	0.0672269	0.0420168	0.0840336	0.092437	0.0588235	0.0672269	0.092437	0.0672269
A259	Zaoxiaobaidao	0.0840336	0.0504202	0.0504202	0.0336134	0.0420168	0.0588235	0.0588235	0.0336134	0.0504202	0.0840336	0.0756303	0.0756303	0.0588235	0.0840336	0.0588235	0.0588235	0.0588235	0.0588235	0.0420168	0.0420168	0.0588235	0.0420168	0.0336134	0.0336134	0.0420168	0.0336134	0.0252101	0.0420168	0.0504202	0.0420168	0.0420168	0.0504202	0.0672269	0.0252101	0.0420168	0.0588235	0.0420168	0.0672269	0.0336134	0.0420168	0.0420168	0.0252101	0.0588235	0.0672269	0.0420168	0.0504202	0.0756303	0.0504202
A260	Kangzhounuo	0.109244	0.0672269	0.0504202	0.0504202	0.0588235	0.0756303	0.0756303	0.0504202	0.0588235	0.092437	0.0840336	0.0840336	0.0672269	0.0840336	0.0588235	0.0588235	0.0756303	0.0756303	0.0588235	0.0588235	0.0672269	0.0504202	0.0420168	0.0504202	0.0588235	0.0504202	0.0420168	0.0504202	0.0588235	0.0588235	0.0588235	0.0672269	0.0840336	0.0336134	0.0420168	0.0756303	0.0588235	0.0588235	0.0588235	0.0588235	0.0588235	0.0420168	0.0756303	0.0756303	0.0672269	0.0588235	0.0756303	0.0672269
A261	Kuobanzhong	0.109244	0.0756303	0.0588235	0.0588235	0.0672269	0.0840336	0.092437	0.0672269	0.0756303	0.117647	0.109244	0.10084	0.092437	0.092437	0.0840336	0.0672269	0.0840336	0.092437	0.0756303	0.0672269	0.0840336	0.0588235	0.0588235	0.0672269	0.0672269	0.0672269	0.0504202	0.0588235	0.0672269	0.0756303	0.0672269	0.0840336	0.092437	0.0420168	0.0504202	0.0840336	0.0672269	0.0672269	0.0672269	0.0672269	0.0672269	0.0504202	0.092437	0.092437	0.0756303	0.0756303	0.092437	0.0756303
A262	Yangzhongdao	0.12605	0.0840336	0.0756303	0.0840336	0.0756303	0.0840336	0.092437	0.0840336	0.0840336	0.109244	0.109244	0.10084	0.092437	0.0840336	0.0840336	0.0672269	0.10084	0.10084	0.092437	0.0840336	0.10084	0.0756303	0.0756303	0.0840336	0.0840336	0.0756303	0.0672269	0.0756303	0.0756303	0.0840336	0.0756303	0.092437	0.10084	0.0588235	0.0672269	0.10084	0.0756303	0.0756303	0.0756303	0.0840336	0.0840336	0.0672269	0.109244	0.109244	0.0840336	0.0840336	0.10084	0.0840336
A263	Huangkewanguangtou	0.142857	0.092437	0.0840336	0.092437	0.092437	0.10084	0.117647	0.10084	0.109244	0.142857	0.134454	0.12605	0.12605	0.109244	0.109244	0.092437	0.117647	0.12605	0.109244	0.10084	0.117647	0.092437	0.092437	0.10084	0.10084	0.092437	0.0840336	0.092437	0.092437	0.10084	0.092437	0.109244	0.117647	0.0756303	0.0840336	0.109244	0.0840336	0.092437	0.0840336	0.092437	0.092437	0.0840336	0.117647	0.117647	0.092437	0.10084	0.10084	0.10084
A264	Tiehanyishixing	0.134454	0.0756303	0.092437	0.0840336	0.0840336	0.092437	0.109244	0.092437	0.10084	0.134454	0.12605	0.117647	0.117647	0.109244	0.117647	0.10084	0.109244	0.117647	0.10084	0.092437	0.117647	0.092437	0.092437	0.092437	0.092437	0.0840336	0.0756303	0.092437	0.092437	0.092437	0.0840336	0.10084	0.109244	0.0756303	0.0840336	0.117647	0.092437	0.10084	0.0840336	0.10084	0.10084	0.0756303	0.117647	0.117647	0.092437	0.092437	0.117647	0.0840336
A265	Aijiaoluganhuang	0.117647	0.0756303	0.0756303	0.0672269	0.0588235	0.0672269	0.092437	0.0756303	0.0840336	0.117647	0.117647	0.117647	0.109244	0.109244	0.092437	0.0840336	0.092437	0.10084	0.0840336	0.0756303	0.092437	0.0756303	0.0672269	0.0756303	0.0840336	0.0756303	0.0672269	0.0756303	0.0756303	0.0840336	0.0756303	0.0840336	0.10084	0.0588235	0.0672269	0.10084	0.0840336	0.0840336	0.0672269	0.0756303	0.092437	0.0588235	0.109244	0.117647	0.0840336	0.0840336	0.12605	0.0756303
A266	Zhonghua3	0.092437	0.0588235	0.0588235	0.0420168	0.0336134	0.0672269	0.0672269	0.0504202	0.0588235	0.092437	0.092437	0.092437	0.0840336	0.0840336	0.0672269	0.0588235	0.0672269	0.0756303	0.0588235	0.0504202	0.0672269	0.0504202	0.0420168	0.0504202	0.0504202	0.0504202	0.0336134	0.0504202	0.0588235	0.0588235	0.0420168	0.0672269	0.0672269	0.0420168	0.0504202	0.0840336	0.0588235	0.0672269	0.0420168	0.0588235	0.0588235	0.0336134	0.0672269	0.0756303	0.0504202	0.0504202	0.0840336	0.0420168
A267	Buxienuo	0.0756303	0.0420168	0.0252101	0.0336134	0.0336134	0.0420168	0.0588235	0.0336134	0.0504202	0.0840336	0.0756303	0.0840336	0.0756303	0.0756303	0.0420168	0.0420168	0.0588235	0.0588235	0.0504202	0.0504202	0.0588235	0.0420168	0.0252101	0.0420168	0.0420168	0.0420168	0.0336134	0.0504202	0.0588235	0.0420168	0.0504202	0.0588235	0.0672269	0.0504202	0.0336134	0.0588235	0.0504202	0.0588235	0.0504202	0.0420168	0.0420168	0.0336134	0.0588235	0.0672269	0.0420168	0.0588235	0.0672269	0.0504202
A268	Wanjingnuo	0.092437	0.0504202	0.0504202	0.0420168	0.0336134	0.0504202	0.0588235	0.0420168	0.0504202	0.0756303	0.0756303	0.0840336	0.0756303	0.0840336	0.0588235	0.0588235	0.0672269	0.0672269	0.0504202	0.0504202	0.0588235	0.0504202	0.0336134	0.0420168	0.0504202	0.0420168	0.0336134	0.0504202	0.0588235	0.0504202	0.0504202	0.0588235	0.0588235	0.0588235	0.0504202	0.0840336	0.0588235	0.0588235	0.0504202	0.0588235	0.0588235	0.0252101	0.0588235	0.0588235	0.0504202	0.0420168	0.0756303	0.0420168
A269	C418	0.0588235	0.0168067	0.0252101	0.0168067	0.0168067	0.0336134	0.0336134	0.0168067	0.0252101	0.0504202	0.0420168	0.0504202	0.0504202	0.0756303	0.0336134	0.0336134	0.0420168	0.0336134	0.0252101	0.0252101	0.0336134	0.0252101	0.00840336	0.0168067	0.0252101	0.0252101	0.00840336	0.0252101	0.0420168	0.0336134	0.0336134	0.0420168	0.0420168	0.0336134	0.0336134	0.0588235	0.0420168	0.0504202	0.0336134	0.0336134	0.0336134	0.00840336	0.0336134	0.0336134	0.0336134	0.0336134	0.0588235	0.0336134
A270	Fuxiang1	0.0588235	0.0252101	0.0336134	0.0336134	0.0168067	0.0420168	0.0420168	0.0336134	0.0336134	0.0588235	0.0504202	0.0672269	0.0504202	0.0756303	0.0420168	0.0420168	0.0504202	0.0420168	0.0336134	0.0336134	0.0420168	0.0336134	0	0.0336134	0.0336134	0.0336134	0.0168067	0.0336134	0.0588235	0.0420168	0.0336134	0.0420168	0.0420168	0.0504202	0.0252101	0.0588235	0.0504202	0.0588235	0.0504202	0.0420168	0.0336134	0.0168067	0.0336134	0.0420168	0.0336134	0.0420168	0.0588235	0.0420168
A271	Yuedao1	0.352941	0.378151	0.327731	0.361345	0.344538	0.302521	0.344538	0.344538	0.344538	0.403361	0.352941	0.369748	0.369748	0.294118	0.268908	0.319328	0.352941	0.352941	0.344538	0.344538	0.336134	0.319328	0.302521	0.327731	0.310924	0.327731	0.285714	0.285714	0.336134	0.310924	0.302521	0.327731	0.285714	0.327731	0.310924	0.344538	0.319328	0.310924	0.344538	0.302521	0.294118	0.319328	0.310924	0.327731	0.319328	0.310924	0.310924	0.302521
A272	Yuedao2	0.302521	0.361345	0.294118	0.336134	0.319328	0.268908	0.327731	0.327731	0.302521	0.369748	0.310924	0.336134	0.361345	0.302521	0.268908	0.302521	0.319328	0.310924	0.319328	0.327731	0.319328	0.302521	0.268908	0.310924	0.302521	0.310924	0.285714	0.285714	0.302521	0.285714	0.285714	0.294118	0.302521	0.302521	0.268908	0.327731	0.319328	0.277311	0.302521	0.310924	0.277311	0.294118	0.310924	0.319328	0.319328	0.319328	0.302521	0.294118
A273	Yuedao3	0.277311	0.327731	0.294118	0.319328	0.302521	0.302521	0.319328	0.327731	0.336134	0.352941	0.302521	0.327731	0.336134	0.319328	0.260504	0.310924	0.310924	0.302521	0.319328	0.327731	0.302521	0.294118	0.285714	0.310924	0.285714	0.302521	0.268908	0.302521	0.302521	0.294118	0.302521	0.302521	0.310924	0.302521	0.277311	0.327731	0.327731	0.277311	0.294118	0.294118	0.285714	0.310924	0.319328	0.327731	0.319328	0.310924	0.302521	0.310924
A274	Yuedao4	0.277311	0.369748	0.285714	0.310924	0.302521	0.268908	0.302521	0.327731	0.302521	0.344538	0.285714	0.310924	0.319328	0.310924	0.252101	0.294118	0.277311	0.285714	0.302521	0.285714	0.277311	0.268908	0.268908	0.294118	0.285714	0.294118	0.277311	0.260504	0.277311	0.268908	0.260504	0.268908	0.277311	0.268908	0.260504	0.310924	0.302521	0.252101	0.268908	0.268908	0.268908	0.277311	0.277311	0.302521	0.294118	0.277311	0.285714	0.302521
A275	Yuedao5	0.294118	0.369748	0.294118	0.302521	0.285714	0.277311	0.302521	0.294118	0.294118	0.344538	0.294118	0.319328	0.310924	0.344538	0.235294	0.294118	0.285714	0.294118	0.285714	0.294118	0.277311	0.277311	0.285714	0.294118	0.294118	0.294118	0.268908	0.260504	0.277311	0.268908	0.277311	0.268908	0.277311	0.260504	0.260504	0.302521	0.285714	0.243697	0.294118	0.268908	0.277311	0.277311	0.294118	0.310924	0.285714	0.285714	0.302521	0.294118
A276	Yuedao6	0.310924	0.394958	0.319328	0.319328	0.327731	0.277311	0.327731	0.327731	0.319328	0.369748	0.310924	0.344538	0.344538	0.352941	0.252101	0.336134	0.319328	0.310924	0.319328	0.327731	0.310924	0.302521	0.277311	0.302521	0.319328	0.319328	0.302521	0.294118	0.310924	0.285714	0.302521	0.294118	0.319328	0.302521	0.285714	0.344538	0.344538	0.294118	0.336134	0.302521	0.310924	0.319328	0.336134	0.361345	0.336134	0.319328	0.336134	0.327731
A277	Yuedao7	0.336134	0.445378	0.352941	0.344538	0.344538	0.302521	0.336134	0.327731	0.327731	0.378151	0.336134	0.361345	0.352941	0.378151	0.285714	0.319328	0.327731	0.327731	0.336134	0.327731	0.319328	0.310924	0.327731	0.310924	0.319328	0.319328	0.294118	0.285714	0.310924	0.302521	0.310924	0.294118	0.302521	0.285714	0.294118	0.352941	0.319328	0.294118	0.319328	0.302521	0.302521	0.327731	0.327731	0.319328	0.327731	0.319328	0.327731	0.336134
A278	Yuedao8	0.294118	0.394958	0.302521	0.319328	0.310924	0.302521	0.327731	0.319328	0.319328	0.344538	0.294118	0.327731	0.344538	0.352941	0.268908	0.310924	0.327731	0.302521	0.310924	0.327731	0.310924	0.294118	0.294118	0.310924	0.302521	0.310924	0.302521	0.294118	0.319328	0.302521	0.302521	0.302521	0.310924	0.294118	0.277311	0.327731	0.327731	0.285714	0.294118	0.294118	0.277311	0.285714	0.319328	0.319328	0.302521	0.302521	0.302521	0.277311
A279	Yuedao9	0.302521	0.403361	0.319328	0.327731	0.302521	0.310924	0.327731	0.319328	0.319328	0.361345	0.310924	0.344538	0.336134	0.378151	0.268908	0.319328	0.310924	0.310924	0.310924	0.327731	0.327731	0.319328	0.310924	0.327731	0.310924	0.327731	0.310924	0.302521	0.327731	0.302521	0.302521	0.310924	0.310924	0.302521	0.285714	0.344538	0.327731	0.285714	0.336134	0.310924	0.302521	0.310924	0.336134	0.336134	0.310924	0.319328	0.310924	0.310924
A280	Yuedao10	0.310924	0.411765	0.319328	0.319328	0.310924	0.302521	0.310924	0.310924	0.319328	0.369748	0.302521	0.336134	0.327731	0.361345	0.243697	0.310924	0.319328	0.319328	0.310924	0.319328	0.310924	0.302521	0.310924	0.310924	0.302521	0.302521	0.277311	0.294118	0.310924	0.302521	0.294118	0.294118	0.277311	0.294118	0.294118	0.352941	0.319328	0.277311	0.327731	0.310924	0.294118	0.302521	0.327731	0.319328	0.302521	0.302521	0.302521	0.310924
A281	Yuedao11	0.302521	0.428571	0.310924	0.310924	0.302521	0.260504	0.294118	0.310924	0.294118	0.352941	0.302521	0.319328	0.327731	0.327731	0.243697	0.285714	0.310924	0.310924	0.310924	0.302521	0.319328	0.285714	0.277311	0.277311	0.277311	0.285714	0.268908	0.268908	0.277311	0.268908	0.260504	0.260504	0.277311	0.277311	0.268908	0.319328	0.310924	0.285714	0.302521	0.302521	0.252101	0.277311	0.294118	0.285714	0.302521	0.268908	0.294118	0.294118
A282	Yuedao12	0.294118	0.428571	0.319328	0.319328	0.302521	0.260504	0.294118	0.310924	0.302521	0.344538	0.294118	0.319328	0.327731	0.352941	0.268908	0.294118	0.277311	0.294118	0.294118	0.277311	0.277311	0.277311	0.268908	0.268908	0.277311	0.285714	0.268908	0.268908	0.277311	0.260504	0.277311	0.260504	0.285714	0.260504	0.268908	0.327731	0.294118	0.268908	0.277311	0.285714	0.268908	0.285714	0.294118	0.302521	0.294118	0.294118	0.294118	0.294118
A283	Yuedao13	0.336134	0.445378	0.344538	0.344538	0.319328	0.268908	0.319328	0.344538	0.327731	0.378151	0.319328	0.344538	0.352941	0.361345	0.268908	0.310924	0.310924	0.319328	0.336134	0.319328	0.319328	0.302521	0.294118	0.302521	0.302521	0.319328	0.302521	0.294118	0.310924	0.285714	0.294118	0.294118	0.310924	0.302521	0.285714	0.352941	0.336134	0.285714	0.302521	0.302521	0.294118	0.310924	0.319328	0.336134	0.327731	0.310924	0.319328	0.302521
A284	Yuedao14	0.302521	0.386555	0.302521	0.310924	0.285714	0.277311	0.302521	0.294118	0.285714	0.352941	0.302521	0.327731	0.310924	0.327731	0.260504	0.294118	0.285714	0.302521	0.285714	0.294118	0.285714	0.285714	0.268908	0.277311	0.285714	0.294118	0.268908	0.277311	0.277311	0.260504	0.268908	0.260504	0.277311	0.260504	0.252101	0.319328	0.294118	0.243697	0.285714	0.302521	0.285714	0.285714	0.294118	0.310924	0.294118	0.285714	0.302521	0.285714
A285	Yuedao15	0.344538	0.403361	0.344538	0.352941	0.327731	0.302521	0.336134	0.336134	0.336134	0.403361	0.344538	0.369748	0.344538	0.352941	0.294118	0.336134	0.327731	0.352941	0.327731	0.327731	0.319328	0.319328	0.310924	0.310924	0.319328	0.327731	0.302521	0.294118	0.319328	0.310924	0.310924	0.302521	0.310924	0.302521	0.302521	0.369748	0.327731	0.285714	0.319328	0.327731	0.310924	0.327731	0.336134	0.336134	0.336134	0.327731	0.327731	0.336134
A286	Yuedao16	0.336134	0.428571	0.344538	0.336134	0.310924	0.302521	0.310924	0.319328	0.319328	0.378151	0.319328	0.344538	0.327731	0.361345	0.277311	0.310924	0.310924	0.327731	0.319328	0.319328	0.310924	0.302521	0.294118	0.302521	0.302521	0.327731	0.294118	0.302521	0.319328	0.294118	0.302521	0.302521	0.310924	0.302521	0.294118	0.361345	0.327731	0.294118	0.319328	0.310924	0.294118	0.319328	0.310924	0.310924	0.319328	0.302521	0.302521	0.319328
A287	Yuedao17	0.336134	0.420168	0.319328	0.327731	0.319328	0.252101	0.302521	0.319328	0.302521	0.369748	0.319328	0.327731	0.336134	0.344538	0.268908	0.285714	0.310924	0.319328	0.319328	0.310924	0.319328	0.302521	0.285714	0.285714	0.285714	0.310924	0.285714	0.277311	0.294118	0.268908	0.285714	0.285714	0.310924	0.294118	0.277311	0.344538	0.327731	0.285714	0.310924	0.310924	0.285714	0.294118	0.310924	0.319328	0.336134	0.294118	0.327731	0.319328
A288	Yuedao18	0.336134	0.411765	0.310924	0.319328	0.336134	0.285714	0.369748	0.352941	0.361345	0.378151	0.344538	0.344538	0.420168	0.352941	0.302521	0.344538	0.344538	0.327731	0.319328	0.344538	0.327731	0.344538	0.361345	0.344538	0.310924	0.344538	0.310924	0.369748	0.344538	0.352941	0.336134	0.336134	0.327731	0.310924	0.361345	0.336134	0.336134	0.327731	0.369748	0.336134	0.302521	0.344538	0.310924	0.319328	0.336134	0.319328	0.336134	0.361345
A289	Yuedao19	0.310924	0.386555	0.336134	0.327731	0.344538	0.310924	0.394958	0.378151	0.386555	0.386555	0.344538	0.361345	0.428571	0.361345	0.302521	0.344538	0.378151	0.327731	0.336134	0.378151	0.336134	0.344538	0.378151	0.361345	0.336134	0.336134	0.327731	0.386555	0.361345	0.361345	0.352941	0.369748	0.327731	0.352941	0.361345	0.352941	0.369748	0.319328	0.336134	0.319328	0.285714	0.336134	0.327731	0.310924	0.344538	0.327731	0.319328	0.336134
A290	Yuedao20	0.310924	0.386555	0.310924	0.319328	0.352941	0.302521	0.386555	0.369748	0.369748	0.386555	0.352941	0.361345	0.420168	0.319328	0.327731	0.352941	0.369748	0.344538	0.352941	0.369748	0.352941	0.352941	0.386555	0.369748	0.327731	0.327731	0.319328	0.386555	0.352941	0.352941	0.336134	0.361345	0.319328	0.327731	0.369748	0.361345	0.369748	0.344538	0.352941	0.336134	0.302521	0.344538	0.319328	0.310924	0.352941	0.319328	0.336134	0.336134
A291	Yuedao21	0.302521	0.378151	0.319328	0.310924	0.344538	0.302521	0.369748	0.361345	0.369748	0.386555	0.327731	0.336134	0.403361	0.344538	0.294118	0.336134	0.361345	0.319328	0.327731	0.369748	0.327731	0.327731	0.369748	0.361345	0.310924	0.336134	0.302521	0.352941	0.336134	0.336134	0.319328	0.344538	0.302521	0.327731	0.344538	0.327731	0.361345	0.302521	0.327731	0.319328	0.277311	0.336134	0.302521	0.277311	0.336134	0.302521	0.310924	0.344538
A292	Yuedao22	0.336134	0.369748	0.327731	0.319328	0.310924	0.294118	0.369748	0.352941	0.361345	0.369748	0.336134	0.344538	0.403361	0.344538	0.277311	0.336134	0.352941	0.319328	0.336134	0.369748	0.336134	0.336134	0.369748	0.361345	0.310924	0.310924	0.285714	0.369748	0.336134	0.336134	0.319328	0.344538	0.310924	0.319328	0.336134	0.336134	0.352941	0.294118	0.327731	0.310924	0.294118	0.327731	0.302521	0.277311	0.327731	0.310924	0.302521	0.352941
A293	Yuedao23	0.336134	0.411765	0.361345	0.352941	0.336134	0.302521	0.394958	0.378151	0.378151	0.369748	0.344538	0.361345	0.411765	0.394958	0.310924	0.327731	0.361345	0.336134	0.344538	0.361345	0.327731	0.336134	0.378151	0.352941	0.310924	0.310924	0.302521	0.361345	0.344538	0.344538	0.344538	0.352941	0.336134	0.319328	0.361345	0.378151	0.361345	0.327731	0.344538	0.344538	0.302521	0.336134	0.319328	0.302521	0.344538	0.327731	0.344538	0.369748
A294	Yuedao24	0.361345	0.436975	0.369748	0.336134	0.310924	0.310924	0.369748	0.378151	0.394958	0.386555	0.386555	0.361345	0.411765	0.378151	0.302521	0.344538	0.361345	0.361345	0.352941	0.369748	0.361345	0.361345	0.394958	0.369748	0.310924	0.327731	0.294118	0.386555	0.352941	0.352941	0.344538	0.361345	0.344538	0.319328	0.361345	0.378151	0.361345	0.344538	0.369748	0.336134	0.302521	0.327731	0.302521	0.302521	0.336134	0.319328	0.336134	0.327731
A295	Yuedao25	0.327731	0.386555	0.319328	0.319328	0.310924	0.285714	0.378151	0.352941	0.369748	0.344538	0.327731	0.327731	0.394958	0.369748	0.285714	0.336134	0.361345	0.310924	0.319328	0.369748	0.319328	0.319328	0.352941	0.352941	0.302521	0.310924	0.302521	0.369748	0.344538	0.344538	0.344538	0.361345	0.336134	0.327731	0.344538	0.352941	0.352941	0.310924	0.336134	0.319328	0.277311	0.327731	0.310924	0.294118	0.319328	0.310924	0.302521	0.319328
A296	Yuedao26	0.361345	0.445378	0.352941	0.344538	0.336134	0.310924	0.394958	0.386555	0.394958	0.378151	0.352941	0.352941	0.411765	0.428571	0.310924	0.361345	0.394958	0.344538	0.352941	0.403361	0.344538	0.352941	0.369748	0.386555	0.327731	0.327731	0.319328	0.386555	0.378151	0.369748	0.369748	0.378151	0.352941	0.352941	0.361345	0.386555	0.386555	0.327731	0.361345	0.336134	0.319328	0.344538	0.336134	0.319328	0.352941	0.336134	0.336134	0.361345
A297	Yuedao27	0.344538	0.428571	0.352941	0.336134	0.302521	0.294118	0.378151	0.344538	0.352941	0.344538	0.319328	0.310924	0.361345	0.361345	0.302521	0.327731	0.352941	0.310924	0.319328	0.352941	0.319328	0.327731	0.319328	0.352941	0.310924	0.310924	0.302521	0.352941	0.336134	0.352941	0.327731	0.336134	0.327731	0.319328	0.336134	0.352941	0.344538	0.327731	0.344538	0.336134	0.277311	0.327731	0.319328	0.302521	0.336134	0.310924	0.319328	0.336134
A298	Yuedao28	0.352941	0.462185	0.361345	0.369748	0.336134	0.302521	0.394958	0.369748	0.386555	0.369748	0.344538	0.336134	0.403361	0.386555	0.327731	0.361345	0.378151	0.336134	0.352941	0.378151	0.344538	0.352941	0.344538	0.378151	0.336134	0.336134	0.327731	0.369748	0.361345	0.369748	0.352941	0.361345	0.344538	0.344538	0.361345	0.378151	0.369748	0.344538	0.361345	0.344538	0.302521	0.352941	0.344538	0.319328	0.352941	0.327731	0.327731	0.344538
A299	Yuedao29	0.369748	0.445378	0.378151	0.369748	0.310924	0.336134	0.369748	0.344538	0.361345	0.361345	0.344538	0.327731	0.369748	0.378151	0.327731	0.369748	0.361345	0.336134	0.344538	0.378151	0.344538	0.352941	0.344538	0.378151	0.336134	0.336134	0.310924	0.369748	0.344538	0.352941	0.336134	0.344538	0.336134	0.319328	0.352941	0.361345	0.352941	0.327731	0.369748	0.352941	0.310924	0.361345	0.336134	0.310924	0.344538	0.319328	0.327731	0.336134
A300	Yuedao30	0.344538	0.428571	0.361345	0.369748	0.319328	0.319328	0.369748	0.352941	0.378151	0.352941	0.344538	0.327731	0.378151	0.344538	0.319328	0.327731	0.352941	0.319328	0.327731	0.352941	0.327731	0.336134	0.344538	0.352941	0.310924	0.310924	0.294118	0.352941	0.336134	0.361345	0.327731	0.327731	0.319328	0.310924	0.336134	0.344538	0.344538	0.336134	0.336134	0.327731	0.294118	0.327731	0.319328	0.294118	0.336134	0.319328	0.319328	0.327731
A301	Yuedao31	0.344538	0.394958	0.344538	0.361345	0.285714	0.310924	0.352941	0.327731	0.336134	0.336134	0.310924	0.302521	0.361345	0.352941	0.302521	0.319328	0.352941	0.302521	0.310924	0.352941	0.310924	0.319328	0.310924	0.344538	0.302521	0.294118	0.302521	0.336134	0.319328	0.327731	0.310924	0.310924	0.302521	0.302521	0.319328	0.336134	0.336134	0.310924	0.310924	0.319328	0.294118	0.319328	0.319328	0.294118	0.327731	0.294118	0.310924	0.327731
A302	Yuedao32	0.352941	0.428571	0.361345	0.352941	0.294118	0.310924	0.361345	0.327731	0.336134	0.352941	0.327731	0.319328	0.352941	0.369748	0.302521	0.352941	0.336134	0.319328	0.327731	0.352941	0.327731	0.336134	0.327731	0.361345	0.319328	0.319328	0.302521	0.352941	0.327731	0.336134	0.319328	0.327731	0.310924	0.310924	0.336134	0.336134	0.336134	0.319328	0.352941	0.319328	0.294118	0.336134	0.319328	0.294118	0.327731	0.302521	0.302521	0.336134
A303	Yuedao33	0.327731	0.411765	0.344538	0.352941	0.302521	0.319328	0.369748	0.336134	0.336134	0.336134	0.310924	0.302521	0.352941	0.352941	0.302521	0.327731	0.336134	0.302521	0.310924	0.336134	0.319328	0.327731	0.319328	0.344538	0.302521	0.310924	0.302521	0.327731	0.327731	0.344538	0.319328	0.327731	0.319328	0.310924	0.327731	0.336134	0.336134	0.310924	0.336134	0.319328	0.277311	0.319328	0.319328	0.294118	0.336134	0.319328	0.310924	0.336134
A304	Yuedao34	0.336134	0.386555	0.327731	0.327731	0.268908	0.294118	0.336134	0.310924	0.336134	0.319328	0.294118	0.285714	0.336134	0.352941	0.302521	0.310924	0.336134	0.294118	0.302521	0.336134	0.302521	0.310924	0.302521	0.336134	0.294118	0.294118	0.294118	0.319328	0.319328	0.327731	0.310924	0.319328	0.302521	0.302521	0.310924	0.319328	0.336134	0.302521	0.310924	0.302521	0.268908	0.302521	0.310924	0.294118	0.319328	0.302521	0.285714	0.327731
A305	Yuedao35	0.336134	0.378151	0.344538	0.336134	0.294118	0.302521	0.361345	0.352941	0.336134	0.361345	0.302521	0.294118	0.361345	0.352941	0.294118	0.319328	0.336134	0.294118	0.319328	0.336134	0.319328	0.310924	0.302521	0.336134	0.302521	0.294118	0.302521	0.310924	0.310924	0.327731	0.319328	0.310924	0.302521	0.336134	0.327731	0.327731	0.352941	0.294118	0.310924	0.327731	0.277311	0.319328	0.319328	0.302521	0.344538	0.294118	0.294118	0.327731
A306	Yuedao36	0.352941	0.436975	0.361345	0.361345	0.319328	0.336134	0.378151	0.352941	0.361345	0.352941	0.336134	0.327731	0.386555	0.378151	0.327731	0.352941	0.361345	0.336134	0.352941	0.369748	0.344538	0.352941	0.344538	0.378151	0.327731	0.327731	0.319328	0.369748	0.352941	0.361345	0.344538	0.352941	0.327731	0.327731	0.361345	0.352941	0.361345	0.344538	0.361345	0.336134	0.302521	0.344538	0.344538	0.319328	0.344538	0.319328	0.319328	0.336134
A307	Yuedao37	0.344538	0.378151	0.319328	0.336134	0.268908	0.310924	0.361345	0.319328	0.344538	0.327731	0.302521	0.285714	0.336134	0.327731	0.302521	0.319328	0.319328	0.285714	0.294118	0.327731	0.302521	0.302521	0.310924	0.319328	0.277311	0.277311	0.277311	0.327731	0.302521	0.302521	0.294118	0.302521	0.294118	0.277311	0.302521	0.310924	0.327731	0.294118	0.302521	0.294118	0.268908	0.310924	0.294118	0.277311	0.310924	0.285714	0.277311	0.319328
A308	Yuedao38	0.319328	0.428571	0.319328	0.336134	0.294118	0.294118	0.361345	0.327731	0.327731	0.327731	0.302521	0.294118	0.344538	0.361345	0.294118	0.319328	0.327731	0.294118	0.302521	0.319328	0.302521	0.310924	0.302521	0.327731	0.302521	0.294118	0.302521	0.319328	0.319328	0.327731	0.310924	0.319328	0.302521	0.302521	0.327731	0.336134	0.327731	0.302521	0.327731	0.302521	0.268908	0.302521	0.310924	0.285714	0.319328	0.302521	0.277311	0.327731
A309	Yuedao39	0.336134	0.420168	0.319328	0.336134	0.294118	0.319328	0.352941	0.327731	0.336134	0.327731	0.294118	0.285714	0.352941	0.361345	0.310924	0.310924	0.327731	0.285714	0.302521	0.327731	0.294118	0.302521	0.302521	0.327731	0.277311	0.294118	0.285714	0.319328	0.310924	0.310924	0.294118	0.302521	0.285714	0.294118	0.310924	0.319328	0.319328	0.310924	0.310924	0.302521	0.260504	0.294118	0.294118	0.277311	0.310924	0.302521	0.294118	0.302521
A310	Yuedao40	0.327731	0.436975	0.319328	0.327731	0.294118	0.302521	0.344538	0.327731	0.336134	0.327731	0.294118	0.285714	0.369748	0.361345	0.294118	0.294118	0.319328	0.285714	0.302521	0.319328	0.294118	0.302521	0.294118	0.319328	0.285714	0.285714	0.294118	0.336134	0.319328	0.319328	0.302521	0.302521	0.285714	0.277311	0.310924	0.319328	0.319328	0.302521	0.310924	0.302521	0.260504	0.310924	0.302521	0.277311	0.319328	0.294118	0.294118	0.327731
A311	Yuedao41	0.361345	0.428571	0.352941	0.352941	0.302521	0.319328	0.352941	0.327731	0.344538	0.344538	0.310924	0.302521	0.369748	0.378151	0.310924	0.336134	0.344538	0.302521	0.310924	0.344538	0.310924	0.319328	0.310924	0.344538	0.310924	0.310924	0.319328	0.336134	0.336134	0.352941	0.327731	0.327731	0.319328	0.310924	0.336134	0.336134	0.336134	0.327731	0.336134	0.327731	0.285714	0.336134	0.327731	0.294118	0.336134	0.319328	0.310924	0.344538
A312	Yuedao42	0.294118	0.361345	0.319328	0.310924	0.285714	0.294118	0.310924	0.310924	0.302521	0.327731	0.268908	0.260504	0.327731	0.319328	0.285714	0.285714	0.294118	0.260504	0.285714	0.302521	0.294118	0.285714	0.302521	0.302521	0.268908	0.285714	0.260504	0.277311	0.277311	0.294118	0.277311	0.277311	0.260504	0.294118	0.285714	0.285714	0.327731	0.268908	0.294118	0.294118	0.235294	0.302521	0.268908	0.243697	0.310924	0.260504	0.268908	0.310924
A313	Yuedao43	0.344538	0.394958	0.361345	0.352941	0.285714	0.310924	0.327731	0.310924	0.336134	0.352941	0.310924	0.302521	0.344538	0.361345	0.302521	0.302521	0.327731	0.302521	0.310924	0.344538	0.302521	0.310924	0.319328	0.336134	0.302521	0.319328	0.285714	0.310924	0.302521	0.302521	0.294118	0.302521	0.277311	0.302521	0.310924	0.310924	0.319328	0.302521	0.336134	0.302521	0.285714	0.352941	0.294118	0.285714	0.310924	0.277311	0.310924	0.319328
A314	Yuedao44	0.336134	0.428571	0.319328	0.336134	0.310924	0.310924	0.352941	0.336134	0.361345	0.344538	0.310924	0.302521	0.369748	0.352941	0.310924	0.310924	0.336134	0.294118	0.310924	0.336134	0.310924	0.319328	0.327731	0.344538	0.294118	0.319328	0.302521	0.327731	0.319328	0.336134	0.310924	0.319328	0.302521	0.310924	0.336134	0.327731	0.327731	0.319328	0.336134	0.310924	0.260504	0.319328	0.310924	0.294118	0.319328	0.310924	0.302521	0.319328
A315	Yuedao45	0.352941	0.428571	0.336134	0.336134	0.310924	0.302521	0.378151	0.327731	0.352941	0.336134	0.319328	0.302521	0.369748	0.361345	0.319328	0.327731	0.344538	0.302521	0.310924	0.336134	0.319328	0.319328	0.336134	0.344538	0.310924	0.319328	0.327731	0.319328	0.327731	0.336134	0.327731	0.336134	0.319328	0.319328	0.344538	0.327731	0.344538	0.319328	0.336134	0.319328	0.277311	0.344538	0.327731	0.310924	0.344538	0.310924	0.310924	0.327731
A316	Yuedao46	0.378151	0.436975	0.352941	0.352941	0.327731	0.310924	0.352941	0.336134	0.352941	0.369748	0.336134	0.319328	0.352941	0.361345	0.310924	0.336134	0.327731	0.319328	0.327731	0.344538	0.319328	0.319328	0.344538	0.336134	0.302521	0.319328	0.302521	0.319328	0.310924	0.310924	0.302521	0.310924	0.302521	0.285714	0.336134	0.327731	0.327731	0.310924	0.336134	0.302521	0.285714	0.336134	0.302521	0.294118	0.319328	0.285714	0.310924	0.344538
A317	Yuedao47	0.327731	0.369748	0.327731	0.336134	0.285714	0.310924	0.344538	0.327731	0.319328	0.327731	0.294118	0.294118	0.352941	0.352941	0.294118	0.310924	0.327731	0.294118	0.302521	0.336134	0.302521	0.310924	0.327731	0.336134	0.302521	0.310924	0.294118	0.302521	0.310924	0.310924	0.302521	0.310924	0.285714	0.294118	0.319328	0.327731	0.336134	0.294118	0.319328	0.294118	0.268908	0.319328	0.302521	0.294118	0.319328	0.294118	0.302521	0.302521
A318	Yuedao48	0.378151	0.420168	0.352941	0.361345	0.319328	0.302521	0.369748	0.336134	0.361345	0.352941	0.344538	0.327731	0.352941	0.327731	0.302521	0.319328	0.352941	0.336134	0.336134	0.344538	0.344538	0.344538	0.361345	0.336134	0.310924	0.319328	0.319328	0.327731	0.327731	0.336134	0.319328	0.327731	0.327731	0.302521	0.344538	0.352941	0.344538	0.327731	0.361345	0.319328	0.294118	0.344538	0.319328	0.310924	0.344538	0.310924	0.319328	0.352941
A319	Yuedao49	0.344538	0.394958	0.344538	0.344538	0.319328	0.344538	0.361345	0.344538	0.361345	0.369748	0.344538	0.327731	0.386555	0.344538	0.310924	0.336134	0.352941	0.327731	0.336134	0.344538	0.344538	0.344538	0.319328	0.352941	0.302521	0.310924	0.310924	0.319328	0.344538	0.344538	0.344538	0.336134	0.310924	0.327731	0.327731	0.344538	0.352941	0.327731	0.352941	0.361345	0.294118	0.352941	0.319328	0.302521	0.386555	0.327731	0.344538	0.352941
A320	Yuedao50	0.361345	0.420168	0.361345	0.361345	0.302521	0.319328	0.361345	0.327731	0.352941	0.361345	0.344538	0.327731	0.361345	0.369748	0.302521	0.336134	0.369748	0.336134	0.310924	0.361345	0.327731	0.344538	0.327731	0.361345	0.302521	0.327731	0.327731	0.327731	0.352941	0.361345	0.344538	0.344538	0.336134	0.336134	0.352941	0.361345	0.344538	0.344538	0.378151	0.369748	0.302521	0.369748	0.336134	0.310924	0.369748	0.344538	0.344538	0.319328
A321	Yuedao51	0.319328	0.394958	0.327731	0.336134	0.302521	0.336134	0.327731	0.344538	0.344538	0.369748	0.310924	0.310924	0.378151	0.352941	0.302521	0.327731	0.327731	0.302521	0.319328	0.344538	0.310924	0.310924	0.327731	0.327731	0.285714	0.310924	0.277311	0.310924	0.302521	0.294118	0.294118	0.302521	0.277311	0.294118	0.294118	0.302521	0.336134	0.294118	0.319328	0.327731	0.260504	0.336134	0.277311	0.260504	0.327731	0.285714	0.302521	0.327731
A322	Yuedao52	0.302521	0.386555	0.302521	0.319328	0.285714	0.327731	0.319328	0.319328	0.361345	0.344538	0.302521	0.302521	0.352941	0.344538	0.302521	0.319328	0.344538	0.310924	0.310924	0.352941	0.302521	0.319328	0.336134	0.336134	0.285714	0.319328	0.294118	0.302521	0.327731	0.319328	0.285714	0.319328	0.277311	0.294118	0.319328	0.310924	0.327731	0.319328	0.327731	0.336134	0.268908	0.327731	0.277311	0.277311	0.302521	0.285714	0.310924	0.294118
A323	Yuedao53	0.319328	0.394958	0.310924	0.319328	0.319328	0.319328	0.344538	0.344538	0.344538	0.386555	0.327731	0.319328	0.394958	0.336134	0.319328	0.319328	0.352941	0.327731	0.319328	0.336134	0.327731	0.327731	0.310924	0.327731	0.277311	0.310924	0.294118	0.285714	0.336134	0.327731	0.327731	0.327731	0.302521	0.319328	0.336134	0.344538	0.352941	0.319328	0.361345	0.369748	0.285714	0.361345	0.310924	0.302521	0.369748	0.310924	0.344538	0.327731
A324	Yuedao54	0.10084	0.092437	0.0840336	0.0756303	0.0672269	0.0840336	0.109244	0.10084	0.117647	0.092437	0.10084	0.0840336	0.134454	0.12605	0.117647	0.092437	0.10084	0.0840336	0.0840336	0.10084	0.0756303	0.0672269	0.10084	0.109244	0.0672269	0.0756303	0.0756303	0.092437	0.0672269	0.10084	0.092437	0.10084	0.0756303	0.0672269	0.092437	0.0672269	0.0756303	0.0756303	0.092437	0.0840336	0.0504202	0.10084	0.0756303	0.0588235	0.0672269	0.0756303	0.092437	0.0756303
A325	Yuedao55	0.386555	0.369748	0.336134	0.344538	0.302521	0.361345	0.327731	0.336134	0.361345	0.378151	0.344538	0.336134	0.378151	0.336134	0.327731	0.344538	0.336134	0.336134	0.327731	0.344538	0.336134	0.336134	0.336134	0.352941	0.310924	0.319328	0.327731	0.327731	0.310924	0.327731	0.319328	0.319328	0.319328	0.319328	0.344538	0.319328	0.336134	0.302521	0.361345	0.378151	0.310924	0.369748	0.310924	0.302521	0.352941	0.302521	0.336134	0.378151
A326	Yuedao56	0.361345	0.378151	0.344538	0.344538	0.277311	0.294118	0.336134	0.327731	0.352941	0.352941	0.336134	0.327731	0.369748	0.361345	0.302521	0.319328	0.336134	0.327731	0.310924	0.336134	0.310924	0.327731	0.310924	0.319328	0.294118	0.319328	0.277311	0.319328	0.310924	0.302521	0.302521	0.302521	0.302521	0.285714	0.327731	0.327731	0.319328	0.302521	0.344538	0.336134	0.302521	0.352941	0.302521	0.302521	0.319328	0.294118	0.327731	0.302521
A327	Yuedao57	0.352941	0.436975	0.344538	0.344538	0.327731	0.327731	0.344538	0.352941	0.369748	0.378151	0.344538	0.344538	0.394958	0.403361	0.319328	0.319328	0.378151	0.352941	0.327731	0.369748	0.327731	0.344538	0.361345	0.352941	0.319328	0.344538	0.319328	0.310924	0.344538	0.344538	0.336134	0.344538	0.319328	0.310924	0.344538	0.352941	0.352941	0.327731	0.378151	0.361345	0.310924	0.386555	0.327731	0.319328	0.361345	0.327731	0.361345	0.336134
A328	Yuedao58	0.361345	0.378151	0.336134	0.344538	0.310924	0.361345	0.352941	0.361345	0.369748	0.394958	0.344538	0.336134	0.394958	0.361345	0.310924	0.336134	0.361345	0.344538	0.344538	0.369748	0.361345	0.361345	0.369748	0.361345	0.319328	0.344538	0.302521	0.344538	0.344538	0.344538	0.327731	0.344538	0.319328	0.319328	0.336134	0.336134	0.369748	0.310924	0.361345	0.352941	0.294118	0.344538	0.310924	0.294118	0.361345	0.327731	0.327731	0.344538
A329	Yuedao59	0.361345	0.411765	0.352941	0.369748	0.319328	0.352941	0.361345	0.369748	0.369748	0.386555	0.361345	0.344538	0.403361	0.378151	0.319328	0.352941	0.369748	0.352941	0.352941	0.369748	0.361345	0.361345	0.344538	0.361345	0.327731	0.344538	0.327731	0.352941	0.344538	0.344538	0.344538	0.344538	0.319328	0.327731	0.336134	0.336134	0.369748	0.327731	0.361345	0.369748	0.302521	0.369748	0.327731	0.302521	0.378151	0.319328	0.319328	0.344538
A330	Yuedao60	0.361345	0.420168	0.361345	0.352941	0.310924	0.310924	0.352941	0.361345	0.394958	0.394958	0.369748	0.352941	0.369748	0.361345	0.319328	0.369748	0.378151	0.369748	0.344538	0.378151	0.344538	0.361345	0.369748	0.369748	0.319328	0.352941	0.319328	0.352941	0.352941	0.361345	0.336134	0.352941	0.319328	0.319328	0.369748	0.352941	0.344538	0.352941	0.386555	0.352941	0.302521	0.369748	0.327731	0.302521	0.352941	0.327731	0.327731	0.327731
A331	Yuedao61	0.361345	0.394958	0.344538	0.361345	0.285714	0.310924	0.361345	0.327731	0.369748	0.352941	0.352941	0.327731	0.378151	0.378151	0.277311	0.336134	0.369748	0.336134	0.310924	0.361345	0.327731	0.336134	0.352941	0.352941	0.310924	0.336134	0.319328	0.336134	0.336134	0.336134	0.327731	0.344538	0.327731	0.319328	0.344538	0.327731	0.327731	0.327731	0.369748	0.336134	0.294118	0.352941	0.319328	0.285714	0.336134	0.310924	0.310924	0.302521
A332	Yuedao62	0.352941	0.378151	0.319328	0.336134	0.277311	0.319328	0.327731	0.319328	0.361345	0.352941	0.336134	0.319328	0.369748	0.361345	0.285714	0.336134	0.352941	0.327731	0.302521	0.352941	0.310924	0.327731	0.319328	0.344538	0.302521	0.327731	0.302521	0.336134	0.327731	0.327731	0.319328	0.327731	0.302521	0.294118	0.327731	0.310924	0.319328	0.327731	0.344538	0.319328	0.277311	0.336134	0.310924	0.277311	0.327731	0.302521	0.310924	0.302521
A333	Yuedao63	0.344538	0.369748	0.336134	0.344538	0.277311	0.294118	0.336134	0.310924	0.344538	0.336134	0.310924	0.302521	0.352941	0.344538	0.285714	0.302521	0.336134	0.302521	0.285714	0.336134	0.294118	0.302521	0.302521	0.327731	0.294118	0.327731	0.294118	0.294118	0.310924	0.319328	0.310924	0.319328	0.302521	0.294118	0.310924	0.319328	0.310924	0.302521	0.336134	0.319328	0.268908	0.336134	0.302521	0.268908	0.319328	0.302521	0.310924	0.294118
A334	Yuedao64	0.428571	0.411765	0.428571	0.378151	0.386555	0.361345	0.394958	0.386555	0.394958	0.420168	0.403361	0.386555	0.428571	0.369748	0.361345	0.369748	0.394958	0.378151	0.378151	0.386555	0.378151	0.378151	0.386555	0.394958	0.344538	0.386555	0.378151	0.369748	0.394958	0.394958	0.386555	0.378151	0.378151	0.386555	0.411765	0.394958	0.386555	0.386555	0.420168	0.436975	0.344538	0.411765	0.369748	0.344538	0.420168	0.369748	0.394958	0.411765
A335	Yuedao65	0.394958	0.411765	0.403361	0.378151	0.336134	0.336134	0.394958	0.378151	0.403361	0.378151	0.386555	0.369748	0.428571	0.403361	0.344538	0.361345	0.386555	0.361345	0.361345	0.403361	0.361345	0.369748	0.378151	0.386555	0.336134	0.378151	0.336134	0.369748	0.369748	0.369748	0.361345	0.378151	0.369748	0.352941	0.386555	0.369748	0.369748	0.361345	0.403361	0.386555	0.336134	0.394958	0.352941	0.327731	0.369748	0.361345	0.352941	0.352941
A336	Yuedao66	0.411765	0.310924	0.394958	0.386555	0.428571	0.386555	0.394958	0.386555	0.378151	0.411765	0.394958	0.386555	0.428571	0.344538	0.403361	0.378151	0.411765	0.378151	0.411765	0.420168	0.420168	0.428571	0.403361	0.369748	0.361345	0.378151	0.369748	0.361345	0.403361	0.378151	0.420168	0.386555	0.403361	0.394958	0.411765	0.436975	0.445378	0.394958	0.411765	0.420168	0.361345	0.403361	0.386555	0.369748	0.420168	0.403361	0.378151	0.428571
A337	Yuedao67	0.369748	0.386555	0.378151	0.378151	0.319328	0.336134	0.386555	0.352941	0.378151	0.378151	0.361345	0.361345	0.394958	0.344538	0.336134	0.344538	0.394958	0.369748	0.344538	0.403361	0.378151	0.403361	0.352941	0.378151	0.344538	0.352941	0.336134	0.319328	0.361345	0.344538	0.369748	0.352941	0.369748	0.352941	0.361345	0.386555	0.386555	0.319328	0.361345	0.336134	0.344538	0.361345	0.352941	0.319328	0.361345	0.344538	0.336134	0.336134
A338	Yuedao68	0.361345	0.394958	0.386555	0.378151	0.352941	0.344538	0.386555	0.361345	0.394958	0.378151	0.352941	0.352941	0.369748	0.361345	0.344538	0.344538	0.386555	0.361345	0.336134	0.403361	0.369748	0.394958	0.386555	0.386555	0.319328	0.319328	0.344538	0.327731	0.369748	0.352941	0.369748	0.352941	0.361345	0.352941	0.369748	0.378151	0.378151	0.327731	0.352941	0.336134	0.336134	0.344538	0.344538	0.319328	0.344538	0.336134	0.319328	0.336134
A339	Yuedao69	0.378151	0.428571	0.403361	0.411765	0.361345	0.352941	0.411765	0.369748	0.411765	0.386555	0.369748	0.369748	0.386555	0.378151	0.369748	0.386555	0.403361	0.378151	0.352941	0.403361	0.386555	0.420168	0.386555	0.394958	0.336134	0.336134	0.361345	0.344538	0.378151	0.361345	0.386555	0.361345	0.369748	0.369748	0.378151	0.378151	0.394958	0.344538	0.361345	0.344538	0.336134	0.369748	0.361345	0.336134	0.378151	0.352941	0.344538	0.361345
A340	Yuedao70	0.394958	0.428571	0.411765	0.428571	0.361345	0.344538	0.403361	0.386555	0.411765	0.411765	0.394958	0.394958	0.403361	0.394958	0.352941	0.361345	0.394958	0.394958	0.378151	0.403361	0.394958	0.420168	0.386555	0.394958	0.344538	0.344538	0.352941	0.344538	0.378151	0.361345	0.386555	0.369748	0.378151	0.369748	0.394958	0.411765	0.394958	0.352941	0.386555	0.361345	0.361345	0.394958	0.361345	0.336134	0.378151	0.361345	0.352941	0.386555
A341	Yuedao71	0.386555	0.394958	0.394958	0.403361	0.369748	0.352941	0.403361	0.394958	0.403361	0.428571	0.403361	0.394958	0.420168	0.361345	0.378151	0.378151	0.394958	0.403361	0.394958	0.411765	0.420168	0.420168	0.394958	0.403361	0.352941	0.361345	0.344538	0.352941	0.378151	0.369748	0.386555	0.386555	0.369748	0.386555	0.394958	0.394958	0.411765	0.352941	0.378151	0.344538	0.352941	0.378151	0.352941	0.327731	0.378151	0.336134	0.336134	0.386555
A342	Yuedao72	0.428571	0.403361	0.411765	0.428571	0.361345	0.378151	0.420168	0.386555	0.403361	0.420168	0.403361	0.394958	0.411765	0.369748	0.378151	0.378151	0.411765	0.411765	0.386555	0.436975	0.428571	0.445378	0.420168	0.428571	0.369748	0.378151	0.386555	0.369748	0.403361	0.394958	0.403361	0.386555	0.403361	0.386555	0.394958	0.394958	0.411765	0.369748	0.394958	0.369748	0.369748	0.403361	0.378151	0.344538	0.394958	0.369748	0.378151	0.394958
A343	Yuedao73	0.420168	0.394958	0.403361	0.428571	0.369748	0.369748	0.420168	0.386555	0.403361	0.428571	0.411765	0.394958	0.411765	0.369748	0.378151	0.403361	0.403361	0.403361	0.386555	0.428571	0.411765	0.428571	0.403361	0.403361	0.361345	0.369748	0.361345	0.378151	0.386555	0.378151	0.394958	0.378151	0.386555	0.369748	0.394958	0.394958	0.403361	0.369748	0.403361	0.369748	0.378151	0.411765	0.369748	0.352941	0.386555	0.352941	0.369748	0.394958
A344	Yuedao74	0.411765	0.386555	0.394958	0.394958	0.369748	0.369748	0.394958	0.369748	0.386555	0.394958	0.394958	0.378151	0.394958	0.344538	0.378151	0.369748	0.394958	0.386555	0.369748	0.411765	0.394958	0.411765	0.411765	0.403361	0.344538	0.352941	0.352941	0.344538	0.378151	0.378151	0.369748	0.369748	0.369748	0.386555	0.386555	0.386555	0.369748	0.344538	0.361345	0.336134	0.336134	0.352941	0.344538	0.327731	0.352941	0.344538	0.352941	0.369748
A345	Yuedao75	0.411765	0.403361	0.420168	0.420168	0.394958	0.361345	0.403361	0.403361	0.403361	0.428571	0.411765	0.394958	0.436975	0.369748	0.361345	0.378151	0.411765	0.411765	0.420168	0.428571	0.420168	0.411765	0.403361	0.403361	0.361345	0.361345	0.344538	0.344538	0.378151	0.369748	0.386555	0.386555	0.369748	0.403361	0.394958	0.403361	0.403361	0.352941	0.378151	0.369748	0.344538	0.378151	0.352941	0.327731	0.386555	0.336134	0.352941	0.378151
A346	Yuedao76	0.386555	0.445378	0.361345	0.394958	0.361345	0.344538	0.394958	0.344538	0.352941	0.403361	0.378151	0.369748	0.394958	0.369748	0.344538	0.361345	0.361345	0.378151	0.369748	0.403361	0.411765	0.411765	0.394958	0.411765	0.361345	0.369748	0.369748	0.369748	0.378151	0.369748	0.394958	0.378151	0.386555	0.386555	0.369748	0.386555	0.386555	0.319328	0.352941	0.352941	0.352941	0.369748	0.352941	0.319328	0.352941	0.352941	0.327731	0.336134
A347	Yuedao77	0.428571	0.436975	0.394958	0.436975	0.386555	0.386555	0.436975	0.386555	0.411765	0.436975	0.420168	0.420168	0.428571	0.352941	0.403361	0.394958	0.411765	0.420168	0.394958	0.445378	0.445378	0.462185	0.436975	0.453782	0.420168	0.411765	0.428571	0.411765	0.420168	0.403361	0.411765	0.403361	0.428571	0.428571	0.411765	0.428571	0.436975	0.369748	0.403361	0.386555	0.403361	0.411765	0.386555	0.369748	0.386555	0.394958	0.378151	0.386555
A348	Yuedao78	0.445378	0.428571	0.436975	0.478992	0.453782	0.462185	0.487395	0.453782	0.453782	0.478992	0.478992	0.478992	0.470588	0.386555	0.487395	0.453782	0.462185	0.462185	0.487395	0.495798	0.512605	0.521008	0.512605	0.512605	0.487395	0.495798	0.495798	0.470588	0.487395	0.470588	0.462185	0.487395	0.495798	0.495798	0.478992	0.487395	0.478992	0.428571	0.453782	0.470588	0.462185	0.445378	0.436975	0.445378	0.428571	0.453782	0.445378	0.445378
A349	Yuedao79	0.428571	0.403361	0.386555	0.453782	0.403361	0.420168	0.436975	0.420168	0.420168	0.462185	0.411765	0.403361	0.411765	0.327731	0.394958	0.369748	0.394958	0.411765	0.411765	0.420168	0.436975	0.436975	0.453782	0.420168	0.394958	0.411765	0.394958	0.352941	0.403361	0.394958	0.394958	0.394958	0.411765	0.411765	0.403361	0.436975	0.420168	0.378151	0.394958	0.394958	0.369748	0.386555	0.386555	0.352941	0.369748	0.386555	0.336134	0.403361
A350	Yuedao80	0.428571	0.445378	0.378151	0.453782	0.420168	0.386555	0.428571	0.411765	0.403361	0.453782	0.403361	0.394958	0.428571	0.336134	0.386555	0.361345	0.378151	0.394958	0.403361	0.411765	0.428571	0.436975	0.428571	0.411765	0.386555	0.394958	0.403361	0.361345	0.394958	0.369748	0.411765	0.386555	0.394958	0.394958	0.369748	0.394958	0.411765	0.344538	0.369748	0.378151	0.352941	0.378151	0.369748	0.352941	0.361345	0.369748	0.336134	0.394958
A351	Yuedao81	0.411765	0.436975	0.369748	0.420168	0.378151	0.369748	0.386555	0.352941	0.386555	0.411765	0.361345	0.361345	0.394958	0.361345	0.361345	0.352941	0.378151	0.361345	0.369748	0.411765	0.394958	0.403361	0.403361	0.411765	0.369748	0.361345	0.361345	0.361345	0.369748	0.361345	0.369748	0.352941	0.352941	0.378151	0.369748	0.369748	0.386555	0.319328	0.361345	0.352941	0.344538	0.352941	0.336134	0.310924	0.327731	0.319328	0.327731	0.378151
A352	Yuedao82	0.378151	0.445378	0.327731	0.361345	0.336134	0.310924	0.361345	0.319328	0.352941	0.361345	0.336134	0.336134	0.344538	0.310924	0.327731	0.310924	0.319328	0.327731	0.302521	0.344538	0.327731	0.344538	0.352941	0.352941	0.302521	0.302521	0.327731	0.302521	0.319328	0.310924	0.319328	0.310924	0.327731	0.336134	0.344538	0.344538	0.327731	0.302521	0.327731	0.268908	0.302521	0.327731	0.310924	0.294118	0.302521	0.310924	0.294118	0.336134
A353	Yuedao83	0.420168	0.453782	0.361345	0.394958	0.369748	0.344538	0.386555	0.352941	0.386555	0.411765	0.378151	0.378151	0.394958	0.352941	0.344538	0.344538	0.378151	0.378151	0.361345	0.403361	0.386555	0.394958	0.386555	0.403361	0.352941	0.361345	0.352941	0.352941	0.386555	0.369748	0.386555	0.369748	0.386555	0.394958	0.394958	0.403361	0.386555	0.336134	0.369748	0.352941	0.327731	0.352941	0.344538	0.319328	0.344538	0.336134	0.327731	0.369748
A354	Yuedao84	0.117647	0.0756303	0.109244	0.134454	0.109244	0.117647	0.12605	0.109244	0.117647	0.12605	0.117647	0.10084	0.117647	0.109244	0.134454	0.109244	0.117647	0.109244	0.109244	0.12605	0.12605	0.117647	0.117647	0.134454	0.10084	0.10084	0.109244	0.092437	0.092437	0.12605	0.12605	0.117647	0.117647	0.109244	0.109244	0.10084	0.117647	0.0756303	0.10084	0.0588235	0.0672269	0.10084	0.10084	0.0756303	0.0840336	0.10084	0.10084	0.0756303
A355	Yuedao85	0.403361	0.420168	0.369748	0.428571	0.386555	0.361345	0.420168	0.386555	0.403361	0.420168	0.394958	0.386555	0.403361	0.344538	0.369748	0.344538	0.369748	0.369748	0.378151	0.386555	0.394958	0.403361	0.394958	0.403361	0.344538	0.361345	0.378151	0.361345	0.386555	0.378151	0.394958	0.378151	0.378151	0.403361	0.403361	0.403361	0.394958	0.352941	0.369748	0.361345	0.352941	0.378151	0.369748	0.344538	0.369748	0.369748	0.336134	0.361345
A356	Yuedao86	0.394958	0.369748	0.378151	0.411765	0.411765	0.369748	0.445378	0.403361	0.394958	0.420168	0.411765	0.394958	0.420168	0.302521	0.394958	0.378151	0.394958	0.369748	0.386555	0.394958	0.420168	0.436975	0.386555	0.403361	0.394958	0.411765	0.403361	0.386555	0.378151	0.386555	0.411765	0.394958	0.394958	0.411765	0.403361	0.411765	0.420168	0.378151	0.403361	0.378151	0.361345	0.386555	0.378151	0.361345	0.394958	0.378151	0.369748	0.369748
A357	Yuedao87	0.352941	0.403361	0.352941	0.361345	0.352941	0.302521	0.386555	0.344538	0.344538	0.386555	0.344538	0.344538	0.369748	0.319328	0.361345	0.352941	0.352941	0.344538	0.336134	0.361345	0.369748	0.386555	0.361345	0.369748	0.336134	0.352941	0.352941	0.310924	0.352941	0.344538	0.369748	0.352941	0.369748	0.369748	0.369748	0.378151	0.369748	0.310924	0.327731	0.344538	0.327731	0.352941	0.344538	0.319328	0.361345	0.361345	0.336134	0.336134
A358	Yuedao88	0.352941	0.386555	0.319328	0.319328	0.294118	0.302521	0.344538	0.302521	0.319328	0.319328	0.302521	0.302521	0.344538	0.344538	0.294118	0.319328	0.319328	0.294118	0.294118	0.327731	0.327731	0.336134	0.319328	0.344538	0.277311	0.277311	0.294118	0.310924	0.327731	0.310924	0.336134	0.336134	0.344538	0.352941	0.336134	0.352941	0.352941	0.285714	0.294118	0.310924	0.302521	0.302521	0.310924	0.294118	0.336134	0.319328	0.327731	0.310924
A359	Yuedao89	0.436975	0.411765	0.411765	0.420168	0.386555	0.361345	0.428571	0.369748	0.403361	0.445378	0.411765	0.394958	0.420168	0.344538	0.369748	0.378151	0.411765	0.403361	0.386555	0.420168	0.420168	0.436975	0.403361	0.428571	0.378151	0.386555	0.394958	0.361345	0.378151	0.394958	0.411765	0.403361	0.403361	0.411765	0.411765	0.411765	0.411765	0.361345	0.403361	0.378151	0.361345	0.420168	0.394958	0.352941	0.420168	0.386555	0.386555	0.378151
A360	Yuedao90	0.361345	0.394958	0.327731	0.336134	0.344538	0.310924	0.361345	0.327731	0.344538	0.369748	0.352941	0.344538	0.361345	0.310924	0.319328	0.336134	0.361345	0.361345	0.319328	0.352941	0.361345	0.361345	0.369748	0.361345	0.327731	0.327731	0.319328	0.327731	0.344538	0.336134	0.336134	0.352941	0.344538	0.378151	0.378151	0.378151	0.361345	0.327731	0.336134	0.319328	0.310924	0.344538	0.327731	0.302521	0.344538	0.319328	0.336134	0.327731
A361	Yuedao91	0.386555	0.420168	0.369748	0.369748	0.378151	0.319328	0.378151	0.327731	0.336134	0.394958	0.378151	0.361345	0.386555	0.361345	0.327731	0.361345	0.378151	0.361345	0.369748	0.386555	0.378151	0.378151	0.344538	0.378151	0.344538	0.352941	0.336134	0.344538	0.344538	0.344538	0.378151	0.369748	0.352941	0.369748	0.369748	0.378151	0.369748	0.336134	0.361345	0.344538	0.327731	0.369748	0.344538	0.319328	0.378151	0.327731	0.352941	0.352941
A362	Yuedao92	0.352941	0.394958	0.344538	0.352941	0.344538	0.319328	0.369748	0.336134	0.344538	0.394958	0.327731	0.319328	0.361345	0.336134	0.319328	0.319328	0.352941	0.336134	0.336134	0.361345	0.352941	0.352941	0.369748	0.369748	0.336134	0.344538	0.327731	0.319328	0.336134	0.344538	0.361345	0.352941	0.336134	0.369748	0.352941	0.361345	0.361345	0.294118	0.327731	0.302521	0.285714	0.327731	0.336134	0.285714	0.327731	0.319328	0.294118	0.310924
A363	Yuedao93	0.403361	0.403361	0.386555	0.369748	0.369748	0.310924	0.352941	0.336134	0.344538	0.403361	0.352941	0.361345	0.369748	0.344538	0.344538	0.369748	0.369748	0.352941	0.369748	0.403361	0.361345	0.378151	0.369748	0.369748	0.352941	0.352941	0.327731	0.352941	0.344538	0.327731	0.369748	0.352941	0.352941	0.369748	0.378151	0.378151	0.369748	0.319328	0.344538	0.319328	0.319328	0.344538	0.327731	0.302521	0.336134	0.310924	0.327731	0.361345
A364	Yuedao94	0.327731	0.386555	0.327731	0.344538	0.344538	0.310924	0.352941	0.310924	0.336134	0.336134	0.310924	0.319328	0.352941	0.310924	0.319328	0.344538	0.344538	0.294118	0.310924	0.352941	0.327731	0.344538	0.310924	0.336134	0.310924	0.302521	0.327731	0.319328	0.336134	0.310924	0.352941	0.327731	0.352941	0.344538	0.352941	0.352941	0.352941	0.294118	0.327731	0.327731	0.294118	0.310924	0.319328	0.294118	0.319328	0.327731	0.310924	0.310924
A365	Yuedao95	0.352941	0.369748	0.336134	0.336134	0.344538	0.294118	0.344538	0.302521	0.319328	0.361345	0.327731	0.327731	0.352941	0.327731	0.277311	0.327731	0.352941	0.310924	0.319328	0.369748	0.336134	0.352941	0.327731	0.336134	0.327731	0.310924	0.310924	0.336134	0.336134	0.319328	0.361345	0.344538	0.352941	0.352941	0.352941	0.369748	0.369748	0.302521	0.319328	0.319328	0.302521	0.319328	0.319328	0.285714	0.327731	0.310924	0.310924	0.302521
A366	Yuedao96	0.352941	0.369748	0.344538	0.344538	0.361345	0.327731	0.352941	0.310924	0.336134	0.344538	0.327731	0.319328	0.378151	0.310924	0.319328	0.310924	0.344538	0.310924	0.352941	0.344538	0.344538	0.352941	0.327731	0.352941	0.319328	0.294118	0.327731	0.336134	0.302521	0.327731	0.344538	0.327731	0.336134	0.352941	0.344538	0.361345	0.369748	0.327731	0.319328	0.369748	0.310924	0.319328	0.327731	0.302521	0.344538	0.319328	0.344538	0.336134
A367	Yuedao97	0.310924	0.420168	0.310924	0.319328	0.336134	0.268908	0.319328	0.294118	0.310924	0.336134	0.294118	0.294118	0.344538	0.352941	0.285714	0.294118	0.302521	0.277311	0.294118	0.310924	0.294118	0.302521	0.302521	0.310924	0.285714	0.277311	0.285714	0.285714	0.285714	0.294118	0.319328	0.285714	0.310924	0.319328	0.310924	0.310924	0.310924	0.268908	0.285714	0.268908	0.268908	0.277311	0.277311	0.252101	0.294118	0.277311	0.285714	0.285714
A368	Yuedao98	0.344538	0.403361	0.319328	0.319328	0.344538	0.285714	0.319328	0.302521	0.327731	0.327731	0.294118	0.294118	0.336134	0.327731	0.277311	0.310924	0.319328	0.285714	0.310924	0.327731	0.310924	0.302521	0.302521	0.319328	0.310924	0.285714	0.285714	0.302521	0.302521	0.302521	0.327731	0.310924	0.327731	0.344538	0.344538	0.344538	0.344538	0.285714	0.294118	0.302521	0.294118	0.285714	0.302521	0.294118	0.327731	0.310924	0.310924	0.319328
A369	Yuedao99	0.336134	0.394958	0.319328	0.327731	0.361345	0.285714	0.336134	0.319328	0.327731	0.352941	0.310924	0.310924	0.361345	0.327731	0.327731	0.327731	0.336134	0.310924	0.319328	0.344538	0.327731	0.319328	0.319328	0.327731	0.310924	0.302521	0.310924	0.294118	0.310924	0.310924	0.344538	0.327731	0.336134	0.336134	0.327731	0.344538	0.336134	0.285714	0.302521	0.285714	0.285714	0.294118	0.310924	0.302521	0.327731	0.319328	0.310924	0.327731
A370	Yuedao100	0.361345	0.386555	0.344538	0.344538	0.386555	0.327731	0.369748	0.344538	0.361345	0.378151	0.344538	0.344538	0.361345	0.344538	0.319328	0.344538	0.369748	0.327731	0.352941	0.394958	0.361345	0.352941	0.352941	0.369748	0.344538	0.327731	0.319328	0.352941	0.344538	0.336134	0.361345	0.352941	0.361345	0.386555	0.386555	0.378151	0.386555	0.327731	0.336134	0.327731	0.327731	0.327731	0.336134	0.319328	0.344538	0.319328	0.327731	0.361345
A371	Yuedao101	0.378151	0.403361	0.361345	0.361345	0.378151	0.310924	0.378151	0.336134	0.352941	0.394958	0.361345	0.352941	0.386555	0.336134	0.327731	0.327731	0.352941	0.352941	0.361345	0.386555	0.369748	0.369748	0.378151	0.369748	0.352941	0.344538	0.327731	0.336134	0.336134	0.336134	0.378151	0.352941	0.369748	0.369748	0.361345	0.378151	0.378151	0.310924	0.336134	0.319328	0.327731	0.327731	0.327731	0.310924	0.336134	0.327731	0.319328	0.344538
A372	Yuedao102	0.378151	0.386555	0.344538	0.352941	0.369748	0.310924	0.344538	0.327731	0.344538	0.394958	0.352941	0.352941	0.369748	0.310924	0.319328	0.336134	0.319328	0.336134	0.344538	0.361345	0.352941	0.361345	0.369748	0.352941	0.319328	0.319328	0.310924	0.336134	0.327731	0.310924	0.352941	0.327731	0.352941	0.361345	0.378151	0.378151	0.361345	0.310924	0.336134	0.310924	0.319328	0.327731	0.310924	0.302521	0.319328	0.310924	0.302521	0.361345
A373	Yuedao103	0.394958	0.386555	0.352941	0.369748	0.411765	0.344538	0.369748	0.344538	0.369748	0.420168	0.386555	0.378151	0.386555	0.327731	0.352941	0.361345	0.378151	0.394958	0.386555	0.403361	0.386555	0.394958	0.394958	0.394958	0.378151	0.361345	0.361345	0.369748	0.369748	0.361345	0.403361	0.386555	0.394958	0.394958	0.411765	0.420168	0.386555	0.336134	0.386555	0.369748	0.344538	0.378151	0.361345	0.336134	0.369748	0.352941	0.352941	0.394958
A374	Yuedao104	0.378151	0.394958	0.369748	0.369748	0.378151	0.336134	0.386555	0.344538	0.361345	0.420168	0.369748	0.361345	0.386555	0.361345	0.336134	0.352941	0.378151	0.369748	0.378151	0.420168	0.394958	0.394958	0.403361	0.394958	0.369748	0.369748	0.344538	0.361345	0.369748	0.361345	0.386555	0.378151	0.378151	0.403361	0.394958	0.394958	0.386555	0.319328	0.361345	0.344538	0.344538	0.361345	0.344538	0.319328	0.361345	0.344538	0.327731	0.361345
A375	Yuedao105	0.386555	0.394958	0.361345	0.369748	0.386555	0.327731	0.378151	0.361345	0.369748	0.411765	0.386555	0.378151	0.394958	0.344538	0.352941	0.361345	0.361345	0.369748	0.378151	0.386555	0.386555	0.378151	0.378151	0.394958	0.352941	0.352941	0.336134	0.352941	0.361345	0.352941	0.378151	0.378151	0.378151	0.394958	0.403361	0.403361	0.394958	0.336134	0.352941	0.336134	0.344538	0.344538	0.336134	0.336134	0.361345	0.327731	0.352941	0.378151
A376	Yuedao106	0.319328	0.344538	0.327731	0.327731	0.361345	0.277311	0.344538	0.319328	0.319328	0.378151	0.344538	0.336134	0.344538	0.294118	0.319328	0.344538	0.336134	0.336134	0.344538	0.352941	0.352941	0.352941	0.344538	0.361345	0.319328	0.319328	0.310924	0.327731	0.327731	0.319328	0.344538	0.336134	0.336134	0.361345	0.369748	0.361345	0.344538	0.294118	0.319328	0.302521	0.302521	0.319328	0.302521	0.285714	0.319328	0.294118	0.302521	0.310924
A377	Yuedao107	0.352941	0.369748	0.336134	0.352941	0.352941	0.302521	0.369748	0.336134	0.336134	0.386555	0.361345	0.352941	0.378151	0.319328	0.319328	0.336134	0.352941	0.352941	0.361345	0.378151	0.369748	0.378151	0.361345	0.386555	0.361345	0.352941	0.344538	0.352941	0.352941	0.352941	0.369748	0.361345	0.378151	0.378151	0.378151	0.386555	0.378151	0.310924	0.344538	0.336134	0.336134	0.352941	0.336134	0.310924	0.344538	0.327731	0.327731	0.319328
A378	Yuedao108	0.344538	0.336134	0.344538	0.344538	0.394958	0.319328	0.352941	0.327731	0.336134	0.386555	0.352941	0.336134	0.352941	0.310924	0.361345	0.344538	0.369748	0.369748	0.394958	0.386555	0.386555	0.386555	0.369748	0.378151	0.352941	0.352941	0.336134	0.386555	0.344538	0.344538	0.352941	0.361345	0.361345	0.378151	0.386555	0.403361	0.394958	0.327731	0.352941	0.369748	0.336134	0.361345	0.327731	0.327731	0.378151	0.344538	0.344538	0.361345
A379	Yuedao109	0.403361	0.327731	0.403361	0.386555	0.462185	0.411765	0.428571	0.394958	0.394958	0.420168	0.428571	0.420168	0.403361	0.336134	0.436975	0.420168	0.420168	0.403361	0.403361	0.445378	0.453782	0.462185	0.462185	0.445378	0.420168	0.411765	0.428571	0.403361	0.411765	0.411765	0.436975	0.436975	0.470588	0.462185	0.478992	0.478992	0.487395	0.394958	0.428571	0.403361	0.428571	0.445378	0.411765	0.428571	0.462185	0.445378	0.453782	0.420168
A380	Yuedao110	0.369748	0.394958	0.344538	0.352941	0.352941	0.294118	0.361345	0.327731	0.327731	0.386555	0.361345	0.361345	0.378151	0.310924	0.352941	0.352941	0.344538	0.361345	0.369748	0.394958	0.394958	0.403361	0.378151	0.394958	0.378151	0.361345	0.352941	0.352941	0.327731	0.344538	0.369748	0.352941	0.361345	0.378151	0.378151	0.378151	0.378151	0.302521	0.336134	0.336134	0.344538	0.344538	0.327731	0.327731	0.361345	0.336134	0.352941	0.352941
A381	Yuedao111	0.336134	0.411765	0.319328	0.336134	0.369748	0.327731	0.361345	0.319328	0.352941	0.386555	0.344538	0.336134	0.361345	0.310924	0.336134	0.344538	0.336134	0.344538	0.344538	0.378151	0.369748	0.369748	0.378151	0.378151	0.344538	0.327731	0.327731	0.352941	0.344538	0.344538	0.378151	0.361345	0.352941	0.378151	0.369748	0.378151	0.378151	0.302521	0.319328	0.336134	0.327731	0.336134	0.327731	0.310924	0.352941	0.336134	0.327731	0.336134
A382	Yuedao112	0.344538	0.386555	0.310924	0.336134	0.319328	0.310924	0.344538	0.310924	0.336134	0.361345	0.344538	0.336134	0.361345	0.336134	0.327731	0.327731	0.319328	0.336134	0.344538	0.378151	0.369748	0.369748	0.369748	0.378151	0.327731	0.310924	0.302521	0.352941	0.327731	0.327731	0.361345	0.344538	0.344538	0.352941	0.352941	0.361345	0.369748	0.285714	0.319328	0.319328	0.319328	0.327731	0.310924	0.302521	0.336134	0.319328	0.327731	0.344538
A383	Yuedao113	0.344538	0.436975	0.344538	0.361345	0.378151	0.302521	0.352941	0.327731	0.327731	0.369748	0.344538	0.336134	0.361345	0.319328	0.336134	0.319328	0.319328	0.352941	0.361345	0.369748	0.369748	0.369748	0.386555	0.369748	0.352941	0.336134	0.336134	0.344538	0.336134	0.327731	0.369748	0.352941	0.361345	0.369748	0.369748	0.394958	0.369748	0.285714	0.336134	0.344538	0.327731	0.352941	0.327731	0.310924	0.336134	0.319328	0.319328	0.319328
A384	Yuedao114	0.344538	0.445378	0.310924	0.352941	0.352941	0.336134	0.327731	0.319328	0.344538	0.369748	0.344538	0.327731	0.327731	0.361345	0.310924	0.294118	0.319328	0.294118	0.294118	0.310924	0.310924	0.302521	0.327731	0.336134	0.277311	0.319328	0.294118	0.310924	0.336134	0.294118	0.285714	0.294118	0.285714	0.319328	0.319328	0.344538	0.319328	0.344538	0.294118	0.336134	0.285714	0.294118	0.327731	0.319328	0.319328	0.327731	0.327731	0.336134
A385	Yuedao115	0.428571	0.462185	0.378151	0.428571	0.378151	0.394958	0.394958	0.361345	0.394958	0.436975	0.420168	0.403361	0.394958	0.394958	0.361345	0.361345	0.386555	0.361345	0.352941	0.403361	0.386555	0.386555	0.394958	0.420168	0.352941	0.394958	0.378151	0.386555	0.403361	0.361345	0.327731	0.361345	0.369748	0.369748	0.386555	0.403361	0.386555	0.369748	0.352941	0.386555	0.352941	0.369748	0.378151	0.352941	0.352941	0.361345	0.352941	0.378151
A386	Yuedao116	0.352941	0.462185	0.361345	0.378151	0.319328	0.302521	0.336134	0.327731	0.336134	0.386555	0.369748	0.336134	0.327731	0.369748	0.319328	0.302521	0.302521	0.302521	0.302521	0.327731	0.336134	0.327731	0.336134	0.344538	0.285714	0.344538	0.310924	0.310924	0.302521	0.285714	0.268908	0.277311	0.310924	0.302521	0.310924	0.336134	0.310924	0.302521	0.294118	0.352941	0.277311	0.294118	0.285714	0.285714	0.294118	0.302521	0.310924	0.344538
A387	Yuedao117	0.336134	0.445378	0.336134	0.386555	0.344538	0.336134	0.352941	0.336134	0.352941	0.378151	0.369748	0.352941	0.386555	0.394958	0.336134	0.336134	0.352941	0.327731	0.336134	0.361345	0.378151	0.369748	0.378151	0.403361	0.336134	0.386555	0.344538	0.386555	0.378151	0.361345	0.336134	0.336134	0.361345	0.352941	0.352941	0.369748	0.361345	0.344538	0.327731	0.378151	0.327731	0.310924	0.327731	0.310924	0.319328	0.336134	0.336134	0.327731
A388	Yuedao118	0.378151	0.470588	0.378151	0.411765	0.352941	0.386555	0.386555	0.361345	0.378151	0.420168	0.411765	0.378151	0.386555	0.436975	0.352941	0.369748	0.378151	0.344538	0.352941	0.394958	0.394958	0.394958	0.394958	0.428571	0.361345	0.403361	0.369748	0.411765	0.403361	0.369748	0.336134	0.361345	0.386555	0.361345	0.378151	0.394958	0.378151	0.361345	0.361345	0.411765	0.344538	0.344538	0.361345	0.336134	0.336134	0.352941	0.352941	0.352941
A389	Yuedao119	0.470588	0.428571	0.470588	0.478992	0.428571	0.436975	0.453782	0.436975	0.428571	0.462185	0.470588	0.436975	0.411765	0.378151	0.369748	0.411765	0.428571	0.403361	0.428571	0.428571	0.428571	0.428571	0.428571	0.436975	0.394958	0.411765	0.411765	0.420168	0.428571	0.403361	0.403361	0.420168	0.445378	0.445378	0.453782	0.478992	0.462185	0.436975	0.420168	0.487395	0.420168	0.436975	0.428571	0.428571	0.420168	0.411765	0.378151	0.411765
A390	Yuedao120	0.378151	0.470588	0.386555	0.420168	0.420168	0.436975	0.403361	0.411765	0.411765	0.428571	0.420168	0.403361	0.428571	0.403361	0.403361	0.411765	0.411765	0.369748	0.403361	0.420168	0.420168	0.411765	0.420168	0.436975	0.394958	0.403361	0.378151	0.403361	0.403361	0.378151	0.361345	0.378151	0.420168	0.394958	0.378151	0.403361	0.403361	0.386555	0.361345	0.428571	0.361345	0.378151	0.386555	0.361345	0.361345	0.378151	0.369748	0.378151
A391	Yuedao121	0.361345	0.428571	0.369748	0.394958	0.336134	0.386555	0.394958	0.361345	0.386555	0.394958	0.394958	0.361345	0.378151	0.394958	0.420168	0.394958	0.394958	0.352941	0.344538	0.386555	0.394958	0.386555	0.378151	0.403361	0.344538	0.361345	0.344538	0.386555	0.369748	0.336134	0.302521	0.344538	0.361345	0.352941	0.344538	0.352941	0.352941	0.352941	0.336134	0.378151	0.336134	0.352941	0.352941	0.327731	0.336134	0.336134	0.344538	0.336134
A392	Jia45	0.521008	0.378151	0.554622	0.563025	0.512605	0.537815	0.504202	0.504202	0.512605	0.554622	0.563025	0.529412	0.478992	0.428571	0.504202	0.521008	0.546218	0.529412	0.504202	0.512605	0.537815	0.537815	0.487395	0.521008	0.470588	0.512605	0.487395	0.453782	0.521008	0.537815	0.521008	0.529412	0.571429	0.504202	0.529412	0.537815	0.554622	0.537815	0.537815	0.504202	0.512605	0.546218	0.554622	0.546218	0.554622	0.563025	0.504202	0.554622
A393	Nannongjing3786	0.478992	0.386555	0.512605	0.504202	0.462185	0.495798	0.428571	0.470588	0.470588	0.504202	0.495798	0.470588	0.445378	0.394958	0.428571	0.462185	0.470588	0.462185	0.478992	0.462185	0.478992	0.478992	0.445378	0.462185	0.420168	0.453782	0.411765	0.378151	0.445378	0.445378	0.420168	0.445378	0.487395	0.445378	0.453782	0.495798	0.462185	0.445378	0.462185	0.445378	0.420168	0.453782	0.445378	0.436975	0.445378	0.462185	0.436975	0.487395
A394	24248	0.462185	0.378151	0.512605	0.521008	0.470588	0.487395	0.462185	0.504202	0.495798	0.529412	0.537815	0.495798	0.478992	0.420168	0.445378	0.495798	0.504202	0.495798	0.495798	0.504202	0.495798	0.512605	0.453782	0.495798	0.453782	0.470588	0.436975	0.428571	0.453782	0.462185	0.445378	0.462185	0.487395	0.453782	0.462185	0.495798	0.470588	0.436975	0.470588	0.445378	0.453782	0.470588	0.478992	0.462185	0.470588	0.478992	0.445378	0.487395
A395	Nannongjing4004	0.462185	0.336134	0.487395	0.521008	0.487395	0.487395	0.445378	0.495798	0.487395	0.521008	0.529412	0.504202	0.428571	0.411765	0.487395	0.478992	0.487395	0.487395	0.462185	0.453782	0.478992	0.478992	0.462185	0.462185	0.403361	0.436975	0.436975	0.386555	0.453782	0.436975	0.445378	0.453782	0.470588	0.445378	0.462185	0.487395	0.470588	0.478992	0.462185	0.453782	0.428571	0.462185	0.495798	0.470588	0.445378	0.462185	0.445378	0.495798
A396	Nannongjing4016	0.462185	0.344538	0.512605	0.529412	0.478992	0.521008	0.445378	0.495798	0.470588	0.512605	0.521008	0.504202	0.428571	0.403361	0.470588	0.470588	0.470588	0.470588	0.462185	0.453782	0.470588	0.487395	0.445378	0.445378	0.403361	0.411765	0.411765	0.403361	0.445378	0.420168	0.428571	0.436975	0.445378	0.453782	0.462185	0.495798	0.462185	0.462185	0.445378	0.453782	0.420168	0.445378	0.470588	0.445378	0.436975	0.436975	0.420168	0.478992
A397	Zijianwujing	0.462185	0.336134	0.504202	0.512605	0.512605	0.537815	0.487395	0.537815	0.504202	0.529412	0.537815	0.504202	0.436975	0.411765	0.512605	0.504202	0.512605	0.487395	0.462185	0.462185	0.504202	0.487395	0.495798	0.478992	0.453782	0.495798	0.504202	0.428571	0.478992	0.495798	0.470588	0.504202	0.521008	0.478992	0.495798	0.521008	0.504202	0.537815	0.504202	0.504202	0.445378	0.487395	0.529412	0.512605	0.478992	0.521008	0.462185	0.512605
A398	Ningjing2	0.504202	0.352941	0.529412	0.546218	0.495798	0.504202	0.478992	0.521008	0.487395	0.529412	0.579832	0.554622	0.462185	0.428571	0.487395	0.504202	0.495798	0.495798	0.495798	0.470588	0.546218	0.537815	0.487395	0.504202	0.478992	0.521008	0.504202	0.445378	0.487395	0.512605	0.487395	0.495798	0.554622	0.487395	0.504202	0.521008	0.512605	0.529412	0.512605	0.495798	0.495798	0.504202	0.537815	0.546218	0.495798	0.537815	0.487395	0.521008
A399	Wuxiang99-8	0.420168	0.327731	0.445378	0.420168	0.411765	0.436975	0.394958	0.420168	0.411765	0.428571	0.453782	0.428571	0.361345	0.403361	0.436975	0.436975	0.403361	0.378151	0.386555	0.386555	0.436975	0.411765	0.411765	0.428571	0.378151	0.428571	0.403361	0.378151	0.386555	0.394958	0.378151	0.386555	0.428571	0.411765	0.394958	0.394958	0.394958	0.436975	0.394958	0.386555	0.394958	0.411765	0.411765	0.411765	0.403361	0.420168	0.394958	0.478992
A400	Wuyujing8	0.487395	0.344538	0.487395	0.521008	0.462185	0.462185	0.436975	0.487395	0.487395	0.512605	0.546218	0.521008	0.445378	0.411765	0.470588	0.495798	0.487395	0.504202	0.462185	0.453782	0.504202	0.495798	0.462185	0.487395	0.436975	0.470588	0.487395	0.420168	0.453782	0.478992	0.453782	0.453782	0.512605	0.453782	0.478992	0.487395	0.462185	0.495798	0.495798	0.462185	0.470588	0.478992	0.504202	0.504202	0.470588	0.512605	0.470588	0.554622
A401	Nannongjing002	0.462185	0.344538	0.453782	0.487395	0.470588	0.462185	0.453782	0.487395	0.478992	0.487395	0.521008	0.478992	0.445378	0.378151	0.453782	0.478992	0.504202	0.470588	0.462185	0.445378	0.512605	0.487395	0.478992	0.462185	0.445378	0.462185	0.487395	0.436975	0.462185	0.487395	0.478992	0.487395	0.521008	0.470588	0.470588	0.504202	0.495798	0.512605	0.487395	0.495798	0.453782	0.462185	0.521008	0.512605	0.478992	0.504202	0.445378	0.495798
A402	Nannongjing004	0.495798	0.394958	0.504202	0.521008	0.487395	0.487395	0.462185	0.529412	0.504202	0.521008	0.554622	0.529412	0.470588	0.428571	0.487395	0.487395	0.529412	0.529412	0.504202	0.487395	0.537815	0.537815	0.504202	0.504202	0.478992	0.512605	0.487395	0.462185	0.495798	0.504202	0.495798	0.487395	0.537815	0.470588	0.487395	0.512605	0.495798	0.521008	0.521008	0.495798	0.487395	0.504202	0.529412	0.529412	0.495798	0.537815	0.478992	0.537815
A403	Huaidao5hao	0.453782	0.369748	0.453782	0.495798	0.453782	0.462185	0.453782	0.478992	0.470588	0.478992	0.521008	0.470588	0.428571	0.394958	0.436975	0.453782	0.470588	0.487395	0.445378	0.445378	0.495798	0.470588	0.453782	0.453782	0.428571	0.445378	0.453782	0.394958	0.428571	0.453782	0.445378	0.453782	0.495798	0.445378	0.436975	0.470588	0.462185	0.478992	0.478992	0.453782	0.436975	0.462185	0.495798	0.487395	0.436975	0.478992	0.428571	0.487395
A404	Zhongzuo93	0.470588	0.386555	0.462185	0.504202	0.478992	0.453782	0.462185	0.495798	0.495798	0.487395	0.521008	0.487395	0.470588	0.394958	0.470588	0.487395	0.495798	0.495798	0.453782	0.445378	0.495798	0.478992	0.462185	0.470588	0.436975	0.453782	0.478992	0.403361	0.462185	0.478992	0.470588	0.478992	0.504202	0.462185	0.470588	0.495798	0.487395	0.504202	0.487395	0.478992	0.453782	0.462185	0.512605	0.495798	0.462185	0.504202	0.462185	0.521008
A405	Yandao9	0.462185	0.352941	0.445378	0.470588	0.453782	0.462185	0.411765	0.470588	0.462185	0.487395	0.495798	0.453782	0.420168	0.386555	0.445378	0.470588	0.453782	0.478992	0.445378	0.420168	0.470588	0.462185	0.445378	0.445378	0.436975	0.462185	0.436975	0.394958	0.436975	0.445378	0.453782	0.453782	0.478992	0.420168	0.436975	0.470588	0.462185	0.462185	0.470588	0.436975	0.445378	0.453782	0.487395	0.470588	0.428571	0.462185	0.428571	0.521008
A406	Lianjing4	0.470588	0.378151	0.453782	0.495798	0.504202	0.470588	0.445378	0.521008	0.495798	0.521008	0.537815	0.504202	0.470588	0.403361	0.470588	0.487395	0.487395	0.512605	0.478992	0.445378	0.504202	0.504202	0.470588	0.470588	0.453782	0.478992	0.453782	0.428571	0.487395	0.495798	0.504202	0.504202	0.537815	0.470588	0.504202	0.537815	0.512605	0.512605	0.495798	0.470588	0.478992	0.478992	0.529412	0.521008	0.478992	0.512605	0.470588	0.537815
A407	Jindao1007	0.453782	0.361345	0.470588	0.470588	0.462185	0.420168	0.445378	0.478992	0.462185	0.478992	0.504202	0.470588	0.428571	0.394958	0.462185	0.470588	0.470588	0.462185	0.453782	0.411765	0.487395	0.478992	0.436975	0.453782	0.436975	0.453782	0.470588	0.420168	0.462185	0.470588	0.453782	0.470588	0.495798	0.453782	0.453782	0.470588	0.470588	0.478992	0.445378	0.453782	0.445378	0.445378	0.487395	0.487395	0.453782	0.462185	0.436975	0.495798
A408	Huajing5	0.453782	0.361345	0.445378	0.478992	0.478992	0.453782	0.445378	0.495798	0.470588	0.504202	0.529412	0.495798	0.436975	0.386555	0.470588	0.478992	0.478992	0.462185	0.453782	0.428571	0.495798	0.495798	0.445378	0.436975	0.436975	0.462185	0.453782	0.428571	0.470588	0.462185	0.470588	0.462185	0.504202	0.462185	0.470588	0.495798	0.478992	0.495798	0.470588	0.470588	0.453782	0.453782	0.504202	0.504202	0.462185	0.478992	0.453782	0.512605
A409	Huajing6	0.487395	0.369748	0.445378	0.512605	0.470588	0.487395	0.445378	0.504202	0.478992	0.512605	0.537815	0.504202	0.453782	0.394958	0.428571	0.470588	0.470588	0.504202	0.462185	0.453782	0.504202	0.495798	0.445378	0.453782	0.445378	0.453782	0.436975	0.428571	0.470588	0.462185	0.470588	0.470588	0.487395	0.453782	0.453782	0.495798	0.478992	0.470588	0.495798	0.462185	0.470588	0.470588	0.495798	0.487395	0.445378	0.478992	0.436975	0.512605
A410	Yangfujing7	0.478992	0.336134	0.453782	0.495798	0.478992	0.478992	0.462185	0.512605	0.462185	0.504202	0.529412	0.487395	0.445378	0.361345	0.436975	0.495798	0.470588	0.470588	0.453782	0.436975	0.487395	0.495798	0.445378	0.462185	0.420168	0.428571	0.470588	0.445378	0.487395	0.462185	0.478992	0.453782	0.487395	0.470588	0.453782	0.495798	0.487395	0.487395	0.462185	0.470588	0.453782	0.462185	0.504202	0.487395	0.462185	0.478992	0.445378	0.512605
A411	Yangfujing8	0.470588	0.411765	0.487395	0.478992	0.478992	0.478992	0.453782	0.504202	0.478992	0.495798	0.504202	0.478992	0.462185	0.436975	0.453782	0.453782	0.470588	0.453782	0.445378	0.445378	0.487395	0.487395	0.445378	0.470588	0.436975	0.470588	0.453782	0.428571	0.478992	0.470588	0.470588	0.470588	0.495798	0.462185	0.462185	0.478992	0.462185	0.487395	0.478992	0.470588	0.445378	0.453782	0.470588	0.462185	0.462185	0.470588	0.462185	0.512605
A412	Zhendao99	0.462185	0.352941	0.428571	0.470588	0.470588	0.462185	0.420168	0.495798	0.453782	0.495798	0.512605	0.470588	0.445378	0.361345	0.411765	0.453782	0.445378	0.470588	0.436975	0.420168	0.478992	0.487395	0.428571	0.436975	0.420168	0.436975	0.420168	0.428571	0.470588	0.470588	0.478992	0.470588	0.504202	0.445378	0.462185	0.504202	0.478992	0.470588	0.462185	0.445378	0.453782	0.445378	0.487395	0.487395	0.453782	0.487395	0.445378	0.487395
A413	Nanjing42	0.470588	0.352941	0.453782	0.487395	0.462185	0.453782	0.453782	0.504202	0.470588	0.487395	0.512605	0.478992	0.445378	0.361345	0.428571	0.436975	0.453782	0.453782	0.453782	0.411765	0.487395	0.504202	0.428571	0.436975	0.436975	0.436975	0.436975	0.445378	0.487395	0.478992	0.495798	0.487395	0.512605	0.462185	0.470588	0.504202	0.478992	0.470588	0.470588	0.478992	0.462185	0.462185	0.495798	0.495798	0.470588	0.487395	0.445378	0.487395
A414	Lianjing9823	0.487395	0.378151	0.453782	0.521008	0.504202	0.462185	0.470588	0.512605	0.495798	0.521008	0.546218	0.504202	0.478992	0.369748	0.445378	0.462185	0.495798	0.495798	0.470588	0.462185	0.504202	0.504202	0.453782	0.462185	0.445378	0.453782	0.453782	0.436975	0.495798	0.495798	0.504202	0.495798	0.495798	0.478992	0.487395	0.521008	0.504202	0.504202	0.487395	0.470588	0.487395	0.478992	0.521008	0.512605	0.487395	0.504202	0.470588	0.521008
A415	Huifeng1	0.470588	0.369748	0.445378	0.504202	0.487395	0.453782	0.453782	0.495798	0.487395	0.504202	0.529412	0.487395	0.462185	0.361345	0.436975	0.462185	0.470588	0.487395	0.453782	0.436975	0.487395	0.495798	0.436975	0.445378	0.428571	0.436975	0.436975	0.420168	0.478992	0.478992	0.495798	0.487395	0.487395	0.462185	0.470588	0.512605	0.495798	0.495798	0.470588	0.453782	0.470588	0.462185	0.512605	0.504202	0.470588	0.495798	0.453782	0.504202
A416	Huifeng2	0.478992	0.378151	0.453782	0.504202	0.487395	0.462185	0.453782	0.495798	0.487395	0.504202	0.529412	0.487395	0.462185	0.378151	0.445378	0.462185	0.470588	0.487395	0.453782	0.436975	0.487395	0.495798	0.436975	0.445378	0.428571	0.436975	0.436975	0.411765	0.478992	0.470588	0.495798	0.487395	0.504202	0.462185	0.470588	0.512605	0.495798	0.487395	0.487395	0.478992	0.470588	0.462185	0.512605	0.504202	0.470588	0.495798	0.462185	0.512605
A417	Yandao8	0.487395	0.378151	0.462185	0.495798	0.478992	0.462185	0.445378	0.495798	0.478992	0.504202	0.529412	0.487395	0.453782	0.378151	0.445378	0.453782	0.462185	0.478992	0.445378	0.428571	0.478992	0.495798	0.428571	0.436975	0.428571	0.436975	0.445378	0.403361	0.470588	0.462185	0.487395	0.478992	0.504202	0.453782	0.470588	0.512605	0.487395	0.478992	0.478992	0.470588	0.470588	0.462185	0.504202	0.504202	0.470588	0.495798	0.462185	0.529412
A418	Wuyujing21	0.529412	0.394958	0.504202	0.537815	0.512605	0.470588	0.487395	0.529412	0.504202	0.529412	0.563025	0.529412	0.487395	0.420168	0.470588	0.470588	0.504202	0.504202	0.478992	0.462185	0.504202	0.521008	0.453782	0.470588	0.453782	0.462185	0.487395	0.445378	0.504202	0.478992	0.504202	0.504202	0.521008	0.495798	0.495798	0.529412	0.504202	0.521008	0.504202	0.495798	0.487395	0.495798	0.521008	0.521008	0.495798	0.521008	0.495798	0.546218
A419	Shashani	0.470588	0.327731	0.453782	0.478992	0.453782	0.436975	0.420168	0.445378	0.453782	0.478992	0.487395	0.462185	0.436975	0.369748	0.453782	0.428571	0.462185	0.462185	0.445378	0.428571	0.453782	0.462185	0.436975	0.436975	0.428571	0.428571	0.428571	0.378151	0.436975	0.436975	0.462185	0.453782	0.478992	0.436975	0.453782	0.504202	0.470588	0.470588	0.445378	0.445378	0.436975	0.453782	0.470588	0.470588	0.453782	0.478992	0.453782	0.504202
A420	Muzhan4	0.478992	0.361345	0.470588	0.495798	0.478992	0.462185	0.470588	0.495798	0.478992	0.504202	0.512605	0.478992	0.462185	0.378151	0.478992	0.462185	0.478992	0.470588	0.470588	0.436975	0.453782	0.453782	0.428571	0.436975	0.436975	0.420168	0.420168	0.420168	0.445378	0.436975	0.462185	0.462185	0.462185	0.436975	0.453782	0.495798	0.462185	0.487395	0.462185	0.470588	0.445378	0.462185	0.487395	0.470588	0.453782	0.462185	0.462185	0.512605
A421	Mudanjiang29	0.487395	0.344538	0.453782	0.512605	0.495798	0.462185	0.462185	0.495798	0.495798	0.504202	0.512605	0.487395	0.453782	0.386555	0.462185	0.462185	0.495798	0.478992	0.478992	0.445378	0.462185	0.462185	0.445378	0.445378	0.428571	0.428571	0.436975	0.411765	0.453782	0.445378	0.470588	0.470588	0.478992	0.453782	0.453782	0.487395	0.478992	0.495798	0.462185	0.462185	0.436975	0.453782	0.487395	0.470588	0.462185	0.478992	0.445378	0.495798
A422	Mudanjiang28	0.495798	0.361345	0.487395	0.529412	0.504202	0.470588	0.495798	0.495798	0.512605	0.521008	0.537815	0.512605	0.470588	0.394958	0.495798	0.445378	0.495798	0.495798	0.478992	0.453782	0.478992	0.487395	0.470588	0.462185	0.453782	0.462185	0.462185	0.411765	0.462185	0.470588	0.495798	0.487395	0.521008	0.462185	0.478992	0.521008	0.495798	0.521008	0.478992	0.495798	0.478992	0.495798	0.529412	0.529412	0.512605	0.529412	0.495798	0.537815
A423	Mudanjiang27	0.478992	0.344538	0.495798	0.495798	0.453782	0.462185	0.453782	0.453782	0.445378	0.487395	0.495798	0.504202	0.411765	0.420168	0.453782	0.445378	0.470588	0.470588	0.445378	0.445378	0.470588	0.478992	0.428571	0.436975	0.436975	0.436975	0.436975	0.411765	0.478992	0.428571	0.470588	0.470588	0.487395	0.462185	0.470588	0.512605	0.487395	0.487395	0.470588	0.504202	0.487395	0.495798	0.521008	0.504202	0.487395	0.504202	0.470588	0.512605
A424	Kenzhan2	0.487395	0.369748	0.495798	0.529412	0.478992	0.462185	0.462185	0.495798	0.478992	0.521008	0.512605	0.504202	0.445378	0.411765	0.487395	0.445378	0.495798	0.495798	0.487395	0.453782	0.478992	0.478992	0.453782	0.462185	0.445378	0.445378	0.436975	0.394958	0.462185	0.436975	0.470588	0.478992	0.487395	0.453782	0.470588	0.504202	0.478992	0.487395	0.487395	0.487395	0.470588	0.495798	0.512605	0.504202	0.495798	0.495798	0.462185	0.521008
A425	Heijing8	0.462185	0.352941	0.462185	0.504202	0.453782	0.478992	0.445378	0.462185	0.462185	0.478992	0.512605	0.504202	0.436975	0.403361	0.462185	0.462185	0.487395	0.487395	0.462185	0.453782	0.478992	0.470588	0.462185	0.453782	0.428571	0.445378	0.436975	0.403361	0.445378	0.436975	0.453782	0.453782	0.478992	0.436975	0.436975	0.487395	0.462185	0.478992	0.478992	0.478992	0.445378	0.470588	0.495798	0.487395	0.478992	0.495798	0.453782	0.521008
A426	Hejing1	0.487395	0.369748	0.512605	0.546218	0.504202	0.495798	0.478992	0.487395	0.495798	0.521008	0.521008	0.504202	0.470588	0.411765	0.478992	0.495798	0.521008	0.512605	0.504202	0.478992	0.487395	0.487395	0.487395	0.487395	0.453782	0.453782	0.445378	0.428571	0.478992	0.453782	0.478992	0.495798	0.487395	0.470588	0.478992	0.504202	0.487395	0.504202	0.487395	0.470588	0.462185	0.487395	0.512605	0.495798	0.487395	0.478992	0.462185	0.529412
A427	Beidao4	0.495798	0.378151	0.487395	0.512605	0.470588	0.420168	0.445378	0.470588	0.478992	0.521008	0.512605	0.495798	0.453782	0.420168	0.453782	0.445378	0.495798	0.495798	0.478992	0.462185	0.478992	0.478992	0.462185	0.462185	0.428571	0.445378	0.420168	0.411765	0.470588	0.453782	0.470588	0.478992	0.495798	0.462185	0.487395	0.504202	0.478992	0.495798	0.478992	0.487395	0.453782	0.478992	0.495798	0.495798	0.478992	0.487395	0.453782	0.504202
A428	Beidao3	0.453782	0.336134	0.445378	0.495798	0.453782	0.436975	0.453782	0.453782	0.462185	0.478992	0.487395	0.478992	0.445378	0.386555	0.445378	0.453782	0.487395	0.470588	0.462185	0.436975	0.462185	0.453782	0.453782	0.445378	0.403361	0.411765	0.411765	0.411765	0.453782	0.436975	0.453782	0.462185	0.470588	0.445378	0.453782	0.478992	0.462185	0.470588	0.453782	0.462185	0.428571	0.453782	0.478992	0.470588	0.462185	0.462185	0.428571	0.470588
A429	Suijing12	0.462185	0.352941	0.445378	0.487395	0.436975	0.428571	0.436975	0.453782	0.453782	0.470588	0.487395	0.470588	0.436975	0.386555	0.453782	0.478992	0.478992	0.478992	0.462185	0.453782	0.470588	0.462185	0.462185	0.453782	0.411765	0.420168	0.411765	0.411765	0.436975	0.428571	0.445378	0.445378	0.470588	0.428571	0.436975	0.470588	0.453782	0.453782	0.453782	0.462185	0.428571	0.462185	0.478992	0.470588	0.453782	0.453782	0.428571	0.478992
A430	Songjing12	0.478992	0.378151	0.504202	0.512605	0.453782	0.462185	0.462185	0.462185	0.462185	0.487395	0.504202	0.495798	0.428571	0.420168	0.470588	0.453782	0.478992	0.487395	0.462185	0.445378	0.478992	0.478992	0.462185	0.453782	0.436975	0.445378	0.428571	0.394958	0.445378	0.436975	0.453782	0.453782	0.495798	0.436975	0.445378	0.487395	0.462185	0.478992	0.470588	0.478992	0.453782	0.478992	0.487395	0.487395	0.478992	0.487395	0.445378	0.512605
A431	Songjing11	0.462185	0.378151	0.487395	0.495798	0.462185	0.462185	0.470588	0.462185	0.470588	0.495798	0.512605	0.504202	0.462185	0.428571	0.470588	0.487395	0.495798	0.487395	0.470588	0.470588	0.487395	0.487395	0.470588	0.462185	0.462185	0.462185	0.436975	0.403361	0.453782	0.436975	0.462185	0.478992	0.495798	0.470588	0.453782	0.495798	0.470588	0.462185	0.470588	0.462185	0.436975	0.487395	0.487395	0.470588	0.470588	0.478992	0.453782	0.512605
A432	Songjing10	0.378151	0.344538	0.470588	0.420168	0.403361	0.436975	0.462185	0.420168	0.411765	0.445378	0.420168	0.386555	0.403361	0.336134	0.420168	0.428571	0.428571	0.411765	0.428571	0.420168	0.411765	0.428571	0.445378	0.478992	0.386555	0.420168	0.386555	0.369748	0.420168	0.453782	0.436975	0.478992	0.411765	0.453782	0.445378	0.420168	0.445378	0.428571	0.428571	0.394958	0.386555	0.411765	0.428571	0.411765	0.478992	0.436975	0.428571	0.420168
A433	Dongnong430	0.428571	0.369748	0.546218	0.487395	0.428571	0.495798	0.512605	0.478992	0.436975	0.504202	0.487395	0.445378	0.445378	0.386555	0.470588	0.478992	0.453782	0.453782	0.487395	0.470588	0.462185	0.495798	0.487395	0.512605	0.453782	0.478992	0.428571	0.428571	0.436975	0.470588	0.462185	0.495798	0.453782	0.462185	0.478992	0.470588	0.478992	0.487395	0.495798	0.453782	0.462185	0.495798	0.478992	0.462185	0.546218	0.487395	0.487395	0.470588
A434	Dongnong424	0.403361	0.352941	0.521008	0.462185	0.478992	0.462185	0.470588	0.495798	0.445378	0.504202	0.462185	0.453782	0.436975	0.369748	0.428571	0.445378	0.478992	0.470588	0.470588	0.462185	0.428571	0.462185	0.478992	0.495798	0.436975	0.453782	0.411765	0.411765	0.445378	0.453782	0.462185	0.495798	0.470588	0.487395	0.521008	0.495798	0.495798	0.478992	0.470588	0.436975	0.445378	0.478992	0.478992	0.470588	0.495798	0.470588	0.487395	0.470588
A435	Longnuo3	0.420168	0.344538	0.495798	0.420168	0.394958	0.420168	0.445378	0.420168	0.386555	0.453782	0.428571	0.394958	0.369748	0.294118	0.428571	0.428571	0.420168	0.445378	0.453782	0.420168	0.411765	0.428571	0.445378	0.445378	0.378151	0.428571	0.378151	0.378151	0.386555	0.411765	0.403361	0.445378	0.403361	0.428571	0.445378	0.428571	0.445378	0.453782	0.428571	0.394958	0.403361	0.420168	0.403361	0.411765	0.470588	0.420168	0.428571	0.436975
A436	Longjing28	0.411765	0.369748	0.537815	0.487395	0.470588	0.453782	0.462185	0.487395	0.445378	0.512605	0.470588	0.445378	0.445378	0.369748	0.436975	0.453782	0.462185	0.487395	0.487395	0.453782	0.436975	0.462185	0.504202	0.529412	0.436975	0.470588	0.403361	0.428571	0.436975	0.462185	0.453782	0.495798	0.453782	0.478992	0.504202	0.478992	0.470588	0.462185	0.478992	0.436975	0.445378	0.478992	0.470588	0.453782	0.487395	0.453782	0.462185	0.487395
A437	Longjing27	0.403361	0.344538	0.495798	0.436975	0.436975	0.411765	0.445378	0.445378	0.411765	0.470588	0.445378	0.428571	0.394958	0.302521	0.403361	0.436975	0.462185	0.462185	0.478992	0.445378	0.428571	0.453782	0.453782	0.470588	0.420168	0.445378	0.403361	0.420168	0.436975	0.445378	0.453782	0.478992	0.436975	0.462185	0.487395	0.470588	0.487395	0.470588	0.478992	0.420168	0.445378	0.462185	0.453782	0.436975	0.487395	0.445378	0.462185	0.453782
A438	Longjing26	0.411765	0.336134	0.478992	0.428571	0.411765	0.394958	0.445378	0.428571	0.403361	0.462185	0.436975	0.428571	0.386555	0.294118	0.403361	0.420168	0.453782	0.453782	0.478992	0.445378	0.420168	0.445378	0.445378	0.462185	0.420168	0.436975	0.394958	0.394958	0.420168	0.436975	0.445378	0.470588	0.428571	0.445378	0.470588	0.462185	0.470588	0.453782	0.470588	0.411765	0.428571	0.453782	0.436975	0.428571	0.487395	0.436975	0.453782	0.436975
A439	Longjing25	0.428571	0.344538	0.495798	0.436975	0.411765	0.394958	0.445378	0.436975	0.411765	0.470588	0.445378	0.436975	0.411765	0.310924	0.394958	0.403361	0.453782	0.462185	0.478992	0.445378	0.445378	0.470588	0.453782	0.470588	0.428571	0.445378	0.403361	0.411765	0.445378	0.445378	0.453782	0.478992	0.436975	0.470588	0.487395	0.478992	0.487395	0.462185	0.478992	0.428571	0.445378	0.453782	0.445378	0.428571	0.487395	0.436975	0.453782	0.445378
A440	Longjing24	0.386555	0.352941	0.504202	0.453782	0.420168	0.420168	0.445378	0.445378	0.403361	0.470588	0.453782	0.411765	0.386555	0.310924	0.453782	0.436975	0.428571	0.453782	0.470588	0.428571	0.420168	0.445378	0.445378	0.470588	0.411765	0.445378	0.386555	0.378151	0.403361	0.436975	0.428571	0.462185	0.420168	0.428571	0.453782	0.445378	0.445378	0.436975	0.453782	0.403361	0.428571	0.453782	0.436975	0.428571	0.495798	0.445378	0.445378	0.445378
A441	Longjing22	0.411765	0.344538	0.529412	0.487395	0.462185	0.453782	0.462185	0.478992	0.453782	0.504202	0.478992	0.462185	0.436975	0.369748	0.462185	0.470588	0.478992	0.495798	0.512605	0.462185	0.453782	0.478992	0.495798	0.529412	0.445378	0.487395	0.428571	0.428571	0.453782	0.478992	0.470588	0.504202	0.470588	0.478992	0.512605	0.495798	0.495798	0.487395	0.512605	0.453782	0.478992	0.504202	0.478992	0.478992	0.529412	0.487395	0.495798	0.495798
A442	Longjing21	0.436975	0.386555	0.537815	0.487395	0.462185	0.478992	0.478992	0.462185	0.453782	0.504202	0.478992	0.462185	0.428571	0.361345	0.453782	0.487395	0.478992	0.478992	0.495798	0.478992	0.453782	0.478992	0.512605	0.529412	0.453782	0.470588	0.436975	0.420168	0.470588	0.487395	0.487395	0.512605	0.462185	0.495798	0.521008	0.487395	0.487395	0.495798	0.512605	0.453782	0.453782	0.487395	0.478992	0.453782	0.512605	0.470588	0.478992	0.478992
A443	Longjing20	0.411765	0.352941	0.495798	0.453782	0.445378	0.453782	0.462185	0.445378	0.428571	0.470588	0.453782	0.436975	0.394958	0.361345	0.436975	0.453782	0.453782	0.462185	0.470588	0.436975	0.428571	0.445378	0.462185	0.487395	0.420168	0.453782	0.420168	0.411765	0.445378	0.462185	0.470588	0.487395	0.453782	0.462185	0.495798	0.470588	0.478992	0.478992	0.495798	0.436975	0.453782	0.478992	0.470588	0.462185	0.495798	0.462185	0.462185	0.470588
A444	Longjing19	0.420168	0.352941	0.504202	0.453782	0.428571	0.470588	0.462185	0.445378	0.445378	0.487395	0.470588	0.453782	0.403361	0.336134	0.428571	0.445378	0.445378	0.453782	0.470588	0.453782	0.445378	0.470588	0.478992	0.495798	0.428571	0.445378	0.403361	0.411765	0.462185	0.470588	0.470588	0.495798	0.445378	0.478992	0.504202	0.478992	0.487395	0.470588	0.487395	0.436975	0.453782	0.462185	0.462185	0.445378	0.495798	0.462185	0.453782	0.462185
A445	Longjing18	0.411765	0.327731	0.445378	0.436975	0.436975	0.403361	0.403361	0.445378	0.436975	0.478992	0.453782	0.453782	0.403361	0.319328	0.369748	0.394958	0.420168	0.445378	0.428571	0.420168	0.436975	0.436975	0.445378	0.436975	0.420168	0.428571	0.403361	0.369748	0.420168	0.411765	0.420168	0.428571	0.403361	0.453782	0.453782	0.428571	0.411765	0.420168	0.445378	0.394958	0.394958	0.428571	0.403361	0.394958	0.436975	0.403361	0.394958	0.445378
A446	Longjing17	0.411765	0.386555	0.512605	0.470588	0.420168	0.470588	0.462185	0.428571	0.411765	0.470588	0.453782	0.428571	0.403361	0.378151	0.420168	0.453782	0.436975	0.445378	0.462185	0.436975	0.411765	0.445378	0.445378	0.478992	0.420168	0.436975	0.411765	0.428571	0.428571	0.445378	0.453782	0.470588	0.436975	0.453782	0.470588	0.462185	0.453782	0.470588	0.478992	0.436975	0.428571	0.462185	0.453782	0.436975	0.495798	0.445378	0.445378	0.445378
A447	Longjing16	0.411765	0.352941	0.537815	0.478992	0.453782	0.462185	0.470588	0.487395	0.462185	0.504202	0.487395	0.470588	0.420168	0.378151	0.445378	0.428571	0.462185	0.470588	0.478992	0.462185	0.453782	0.478992	0.478992	0.504202	0.445378	0.470588	0.428571	0.411765	0.453782	0.470588	0.478992	0.495798	0.470588	0.478992	0.521008	0.487395	0.495798	0.504202	0.504202	0.453782	0.478992	0.512605	0.487395	0.478992	0.529412	0.504202	0.495798	0.495798
A448	Longjing15	0.386555	0.336134	0.512605	0.462185	0.428571	0.445378	0.453782	0.453782	0.428571	0.470588	0.453782	0.436975	0.394958	0.352941	0.411765	0.411765	0.436975	0.445378	0.453782	0.436975	0.428571	0.445378	0.470588	0.478992	0.411765	0.436975	0.403361	0.386555	0.428571	0.445378	0.453782	0.470588	0.436975	0.453782	0.495798	0.453782	0.470588	0.495798	0.478992	0.428571	0.445378	0.470588	0.462185	0.445378	0.495798	0.462185	0.462185	0.453782
A449	Zhonglongdao1	0.394958	0.327731	0.462185	0.411765	0.394958	0.420168	0.411765	0.411765	0.394958	0.445378	0.420168	0.420168	0.369748	0.344538	0.420168	0.445378	0.428571	0.428571	0.445378	0.428571	0.411765	0.445378	0.453782	0.445378	0.394958	0.411765	0.361345	0.394958	0.411765	0.403361	0.403361	0.436975	0.411765	0.428571	0.478992	0.453782	0.462185	0.462185	0.445378	0.403361	0.428571	0.428571	0.411765	0.411765	0.470588	0.428571	0.436975	0.445378
A450	Zongdao8	0.394958	0.352941	0.521008	0.453782	0.403361	0.462185	0.436975	0.436975	0.436975	0.462185	0.445378	0.436975	0.378151	0.344538	0.453782	0.453782	0.428571	0.428571	0.445378	0.436975	0.411765	0.445378	0.445378	0.470588	0.411765	0.428571	0.394958	0.394958	0.420168	0.436975	0.436975	0.462185	0.428571	0.445378	0.487395	0.453782	0.453782	0.470588	0.478992	0.428571	0.445378	0.470588	0.445378	0.445378	0.504202	0.470588	0.462185	0.462185
A451	Longdao6	0.403361	0.336134	0.478992	0.428571	0.403361	0.445378	0.436975	0.411765	0.403361	0.453782	0.428571	0.411765	0.386555	0.302521	0.420168	0.462185	0.445378	0.428571	0.462185	0.453782	0.403361	0.436975	0.428571	0.453782	0.403361	0.411765	0.378151	0.386555	0.403361	0.420168	0.420168	0.453782	0.403361	0.436975	0.462185	0.445378	0.453782	0.436975	0.453782	0.411765	0.411765	0.436975	0.411765	0.411765	0.487395	0.436975	0.445378	0.436975
A452	Longdao5	0.420168	0.344538	0.462185	0.420168	0.428571	0.445378	0.445378	0.411765	0.394958	0.453782	0.445378	0.445378	0.394958	0.344538	0.420168	0.462185	0.445378	0.445378	0.470588	0.445378	0.420168	0.445378	0.445378	0.470588	0.411765	0.428571	0.386555	0.394958	0.428571	0.436975	0.445378	0.470588	0.436975	0.445378	0.470588	0.462185	0.478992	0.445378	0.453782	0.411765	0.428571	0.445378	0.436975	0.428571	0.487395	0.445378	0.445378	0.453782
A453	Longdao4	0.411765	0.336134	0.495798	0.445378	0.428571	0.436975	0.462185	0.445378	0.411765	0.487395	0.462185	0.436975	0.411765	0.336134	0.420168	0.436975	0.436975	0.453782	0.470588	0.445378	0.436975	0.462185	0.453782	0.478992	0.420168	0.445378	0.394958	0.369748	0.420168	0.445378	0.445378	0.478992	0.428571	0.462185	0.470588	0.453782	0.462185	0.445378	0.470588	0.411765	0.420168	0.445378	0.436975	0.420168	0.487395	0.436975	0.453782	0.445378
A454	Kendao19	0.386555	0.352941	0.495798	0.462185	0.428571	0.428571	0.445378	0.428571	0.428571	0.453782	0.428571	0.420168	0.428571	0.378151	0.420168	0.445378	0.453782	0.453782	0.462185	0.445378	0.411765	0.445378	0.453782	0.504202	0.411765	0.453782	0.386555	0.411765	0.436975	0.453782	0.462185	0.478992	0.453782	0.462185	0.478992	0.445378	0.462185	0.445378	0.470588	0.420168	0.428571	0.462185	0.453782	0.436975	0.487395	0.453782	0.445378	0.436975
A455	Kendao18	0.436975	0.369748	0.529412	0.487395	0.453782	0.453782	0.487395	0.478992	0.445378	0.512605	0.478992	0.453782	0.436975	0.344538	0.445378	0.445378	0.478992	0.487395	0.504202	0.470588	0.462185	0.487395	0.478992	0.512605	0.453782	0.478992	0.436975	0.394958	0.445378	0.470588	0.470588	0.504202	0.453782	0.487395	0.495798	0.478992	0.478992	0.470588	0.512605	0.445378	0.445378	0.478992	0.470588	0.445378	0.512605	0.462185	0.487395	0.478992
A456	Kendao12	0.352941	0.243697	0.344538	0.352941	0.352941	0.352941	0.344538	0.369748	0.352941	0.386555	0.386555	0.378151	0.336134	0.285714	0.319328	0.327731	0.344538	0.361345	0.352941	0.336134	0.386555	0.361345	0.352941	0.344538	0.352941	0.361345	0.336134	0.310924	0.344538	0.344538	0.361345	0.352941	0.352941	0.352941	0.361345	0.361345	0.344538	0.361345	0.378151	0.310924	0.344538	0.361345	0.344538	0.344538	0.361345	0.336134	0.319328	0.369748
A457	Kendao13	0.428571	0.352941	0.512605	0.462185	0.462185	0.436975	0.478992	0.478992	0.436975	0.512605	0.470588	0.445378	0.462185	0.310924	0.428571	0.428571	0.462185	0.470588	0.487395	0.462185	0.428571	0.470588	0.453782	0.478992	0.436975	0.453782	0.403361	0.403361	0.436975	0.462185	0.470588	0.504202	0.453782	0.478992	0.495798	0.487395	0.495798	0.462185	0.478992	0.453782	0.420168	0.453782	0.462185	0.445378	0.512605	0.453782	0.470588	0.462185
A458	Kendao20	0.453782	0.394958	0.537815	0.495798	0.462185	0.462185	0.478992	0.478992	0.445378	0.529412	0.495798	0.470588	0.462185	0.361345	0.420168	0.470588	0.478992	0.504202	0.529412	0.487395	0.462185	0.504202	0.478992	0.512605	0.470588	0.487395	0.428571	0.411765	0.453782	0.478992	0.478992	0.512605	0.462185	0.487395	0.504202	0.495798	0.495798	0.453782	0.512605	0.436975	0.445378	0.478992	0.470588	0.445378	0.521008	0.453782	0.478992	0.487395
A459	Longdun106	0.403361	0.344538	0.487395	0.453782	0.428571	0.428571	0.470588	0.436975	0.420168	0.470588	0.453782	0.428571	0.411765	0.344538	0.411765	0.420168	0.453782	0.462185	0.478992	0.445378	0.436975	0.462185	0.462185	0.487395	0.428571	0.445378	0.411765	0.378151	0.428571	0.453782	0.445378	0.487395	0.428571	0.478992	0.478992	0.462185	0.462185	0.453782	0.470588	0.428571	0.428571	0.470588	0.445378	0.428571	0.487395	0.436975	0.445378	0.445378
A460	Longdun105	0.436975	0.378151	0.504202	0.487395	0.470588	0.470588	0.495798	0.470588	0.453782	0.487395	0.478992	0.462185	0.445378	0.378151	0.436975	0.487395	0.495798	0.495798	0.504202	0.470588	0.462185	0.478992	0.504202	0.529412	0.445378	0.470588	0.436975	0.420168	0.470588	0.487395	0.478992	0.521008	0.470588	0.504202	0.521008	0.495798	0.495798	0.478992	0.504202	0.445378	0.470588	0.504202	0.487395	0.470588	0.512605	0.470588	0.478992	0.478992
A461	Sanjiang2	0.436975	0.361345	0.529412	0.504202	0.487395	0.462185	0.512605	0.495798	0.470588	0.529412	0.521008	0.495798	0.462185	0.344538	0.445378	0.462185	0.495798	0.504202	0.521008	0.495798	0.470588	0.512605	0.504202	0.529412	0.478992	0.495798	0.445378	0.428571	0.470588	0.495798	0.487395	0.529412	0.487395	0.521008	0.537815	0.521008	0.504202	0.504202	0.521008	0.478992	0.487395	0.529412	0.504202	0.487395	0.546218	0.495798	0.495798	0.504202
A462	Nongxiang21	0.243697	0.277311	0.302521	0.294118	0.235294	0.277311	0.285714	0.268908	0.319328	0.294118	0.285714	0.294118	0.294118	0.361345	0.260504	0.294118	0.294118	0.277311	0.260504	0.285714	0.252101	0.277311	0.260504	0.260504	0.277311	0.277311	0.268908	0.310924	0.302521	0.285714	0.268908	0.285714	0.252101	0.235294	0.243697	0.277311	0.252101	0.277311	0.260504	0.260504	0.243697	0.268908	0.268908	0.243697	0.268908	0.252101	0.260504	0.260504
A463	Nongxiang25	0.294118	0.268908	0.336134	0.302521	0.243697	0.277311	0.302521	0.277311	0.319328	0.302521	0.294118	0.294118	0.302521	0.344538	0.243697	0.310924	0.285714	0.268908	0.277311	0.302521	0.268908	0.285714	0.268908	0.277311	0.285714	0.285714	0.277311	0.302521	0.302521	0.285714	0.268908	0.277311	0.285714	0.226891	0.252101	0.268908	0.268908	0.277311	0.268908	0.268908	0.243697	0.268908	0.277311	0.260504	0.268908	0.252101	0.268908	0.252101
A464	Nongxiang26	0.268908	0.268908	0.344538	0.344538	0.277311	0.319328	0.327731	0.319328	0.361345	0.344538	0.319328	0.327731	0.310924	0.386555	0.294118	0.336134	0.344538	0.327731	0.310924	0.344538	0.294118	0.319328	0.310924	0.310924	0.327731	0.310924	0.294118	0.336134	0.327731	0.302521	0.285714	0.319328	0.285714	0.260504	0.268908	0.310924	0.302521	0.310924	0.302521	0.302521	0.260504	0.294118	0.302521	0.277311	0.302521	0.277311	0.285714	0.302521
A465	Yuzhenxiang	0.260504	0.252101	0.327731	0.310924	0.235294	0.268908	0.294118	0.277311	0.327731	0.302521	0.294118	0.302521	0.285714	0.336134	0.260504	0.310924	0.302521	0.294118	0.285714	0.310924	0.268908	0.285714	0.285714	0.277311	0.302521	0.294118	0.268908	0.319328	0.294118	0.277311	0.268908	0.302521	0.294118	0.235294	0.243697	0.285714	0.285714	0.285714	0.268908	0.285714	0.252101	0.277311	0.294118	0.285714	0.294118	0.268908	0.294118	0.260504
A466	Xiangwanxian17	0.268908	0.243697	0.336134	0.310924	0.252101	0.294118	0.310924	0.285714	0.344538	0.327731	0.310924	0.310924	0.294118	0.310924	0.294118	0.319328	0.319328	0.302521	0.277311	0.310924	0.260504	0.294118	0.285714	0.294118	0.302521	0.294118	0.277311	0.319328	0.310924	0.294118	0.285714	0.319328	0.294118	0.243697	0.260504	0.302521	0.294118	0.310924	0.285714	0.302521	0.260504	0.294118	0.310924	0.294118	0.319328	0.285714	0.310924	0.294118
A467	Huanghuazhan	0.277311	0.294118	0.285714	0.260504	0.210084	0.218487	0.235294	0.218487	0.268908	0.260504	0.260504	0.268908	0.294118	0.310924	0.235294	0.268908	0.260504	0.268908	0.260504	0.285714	0.218487	0.243697	0.252101	0.235294	0.252101	0.260504	0.218487	0.277311	0.260504	0.243697	0.235294	0.243697	0.243697	0.193277	0.218487	0.235294	0.235294	0.243697	0.226891	0.252101	0.210084	0.243697	0.235294	0.243697	0.260504	0.218487	0.268908	0.243697
A468	Fengyouwan8	0.252101	0.226891	0.310924	0.310924	0.226891	0.243697	0.260504	0.243697	0.302521	0.260504	0.268908	0.268908	0.285714	0.319328	0.268908	0.285714	0.268908	0.252101	0.260504	0.277311	0.235294	0.252101	0.243697	0.243697	0.252101	0.260504	0.226891	0.285714	0.260504	0.243697	0.226891	0.252101	0.226891	0.193277	0.210084	0.226891	0.243697	0.260504	0.235294	0.235294	0.210084	0.252101	0.235294	0.226891	0.260504	0.210084	0.252101	0.260504
A469	Ribenqing	0.294118	0.235294	0.386555	0.319328	0.285714	0.310924	0.344538	0.285714	0.327731	0.344538	0.319328	0.294118	0.302521	0.277311	0.327731	0.336134	0.294118	0.294118	0.260504	0.285714	0.277311	0.285714	0.285714	0.268908	0.294118	0.310924	0.268908	0.319328	0.319328	0.294118	0.294118	0.327731	0.285714	0.243697	0.260504	0.285714	0.277311	0.294118	0.268908	0.277311	0.235294	0.302521	0.285714	0.268908	0.277311	0.268908	0.277311	0.310924
A470	Tijin	0.294118	0.226891	0.319328	0.285714	0.268908	0.285714	0.294118	0.235294	0.268908	0.302521	0.294118	0.277311	0.294118	0.277311	0.285714	0.277311	0.243697	0.268908	0.243697	0.243697	0.252101	0.260504	0.302521	0.260504	0.260504	0.277311	0.235294	0.268908	0.302521	0.260504	0.277311	0.277311	0.277311	0.218487	0.226891	0.277311	0.277311	0.277311	0.218487	0.218487	0.226891	0.226891	0.252101	0.252101	0.201681	0.218487	0.226891	0.260504
A471	M1004	0.285714	0.201681	0.327731	0.268908	0.252101	0.243697	0.285714	0.243697	0.268908	0.302521	0.277311	0.268908	0.302521	0.243697	0.277311	0.252101	0.235294	0.260504	0.226891	0.235294	0.235294	0.235294	0.268908	0.218487	0.243697	0.268908	0.218487	0.277311	0.285714	0.226891	0.252101	0.260504	0.260504	0.210084	0.218487	0.268908	0.260504	0.243697	0.218487	0.218487	0.218487	0.218487	0.243697	0.243697	0.193277	0.210084	0.226891	0.277311
A472	Zhongguo91	0.285714	0.201681	0.302521	0.243697	0.218487	0.243697	0.252101	0.218487	0.235294	0.260504	0.243697	0.235294	0.277311	0.235294	0.235294	0.268908	0.210084	0.226891	0.218487	0.226891	0.218487	0.226891	0.235294	0.201681	0.243697	0.252101	0.193277	0.294118	0.260504	0.210084	0.235294	0.243697	0.235294	0.193277	0.193277	0.252101	0.252101	0.218487	0.193277	0.210084	0.193277	0.201681	0.226891	0.218487	0.184874	0.184874	0.201681	0.235294
A473	Qiutainxiaoding	0.294118	0.226891	0.319328	0.243697	0.235294	0.252101	0.260504	0.218487	0.260504	0.268908	0.252101	0.252101	0.235294	0.226891	0.260504	0.268908	0.226891	0.252101	0.226891	0.235294	0.218487	0.218487	0.243697	0.218487	0.243697	0.252101	0.201681	0.285714	0.252101	0.218487	0.226891	0.252101	0.243697	0.184874	0.193277	0.243697	0.243697	0.218487	0.201681	0.201681	0.193277	0.235294	0.235294	0.235294	0.193277	0.201681	0.226891	0.252101
A474	Qiuguang	0.327731	0.226891	0.336134	0.285714	0.252101	0.268908	0.285714	0.243697	0.302521	0.294118	0.285714	0.285714	0.277311	0.260504	0.277311	0.277311	0.260504	0.302521	0.260504	0.260504	0.252101	0.243697	0.268908	0.252101	0.277311	0.277311	0.235294	0.294118	0.277311	0.252101	0.252101	0.285714	0.277311	0.218487	0.226891	0.285714	0.285714	0.260504	0.243697	0.235294	0.235294	0.260504	0.268908	0.277311	0.226891	0.243697	0.260504	0.277311
A475	Kangbingyueguang	0.319328	0.243697	0.361345	0.310924	0.252101	0.268908	0.336134	0.243697	0.302521	0.310924	0.277311	0.285714	0.294118	0.277311	0.302521	0.302521	0.277311	0.319328	0.268908	0.277311	0.268908	0.268908	0.260504	0.277311	0.268908	0.319328	0.268908	0.310924	0.319328	0.277311	0.252101	0.302521	0.302521	0.210084	0.243697	0.277311	0.285714	0.260504	0.243697	0.226891	0.226891	0.260504	0.268908	0.268908	0.243697	0.235294	0.252101	0.285714
A476	Youzhiyueguang	0.285714	0.193277	0.319328	0.277311	0.226891	0.243697	0.294118	0.201681	0.277311	0.260504	0.243697	0.252101	0.252101	0.243697	0.260504	0.260504	0.252101	0.285714	0.243697	0.252101	0.243697	0.235294	0.226891	0.252101	0.243697	0.285714	0.243697	0.277311	0.285714	0.252101	0.235294	0.285714	0.277311	0.193277	0.218487	0.260504	0.268908	0.243697	0.226891	0.201681	0.218487	0.260504	0.243697	0.252101	0.218487	0.218487	0.226891	0.260504
A477	Kasala	0.235294	0.226891	0.243697	0.226891	0.210084	0.235294	0.226891	0.176471	0.235294	0.201681	0.210084	0.218487	0.218487	0.235294	0.210084	0.226891	0.184874	0.235294	0.193277	0.184874	0.168067	0.193277	0.218487	0.226891	0.184874	0.226891	0.201681	0.210084	0.243697	0.210084	0.184874	0.226891	0.210084	0.176471	0.184874	0.193277	0.193277	0.218487	0.176471	0.184874	0.176471	0.210084	0.184874	0.193277	0.176471	0.168067	0.210084	0.210084
A478	Xiangchuanwuxinbaimi	0.235294	0.226891	0.218487	0.184874	0.193277	0.210084	0.168067	0.142857	0.226891	0.168067	0.176471	0.159664	0.193277	0.260504	0.159664	0.159664	0.176471	0.184874	0.151261	0.193277	0.142857	0.134454	0.184874	0.168067	0.168067	0.159664	0.142857	0.201681	0.201681	0.184874	0.168067	0.184874	0.168067	0.159664	0.176471	0.176471	0.176471	0.226891	0.168067	0.184874	0.159664	0.193277	0.168067	0.168067	0.176471	0.159664	0.184874	0.218487
A479	Dongzheng1640	0.243697	0.184874	0.294118	0.268908	0.243697	0.243697	0.218487	0.210084	0.252101	0.243697	0.243697	0.226891	0.218487	0.193277	0.201681	0.218487	0.226891	0.243697	0.184874	0.218487	0.193277	0.184874	0.226891	0.210084	0.184874	0.201681	0.176471	0.184874	0.226891	0.201681	0.184874	0.226891	0.218487	0.176471	0.193277	0.210084	0.226891	0.235294	0.168067	0.176471	0.193277	0.201681	0.210084	0.218487	0.184874	0.193277	0.193277	0.226891
A480	Dongzhengwuyujing21	0.285714	0.193277	0.285714	0.252101	0.226891	0.260504	0.277311	0.201681	0.277311	0.252101	0.243697	0.201681	0.226891	0.226891	0.193277	0.210084	0.193277	0.235294	0.176471	0.226891	0.226891	0.218487	0.218487	0.235294	0.201681	0.252101	0.226891	0.235294	0.277311	0.243697	0.210084	0.260504	0.243697	0.218487	0.243697	0.226891	0.235294	0.277311	0.218487	0.201681	0.210084	0.235294	0.210084	0.210084	0.193277	0.210084	0.218487	0.218487
A481	Heimixiandao	0.243697	0.201681	0.243697	0.226891	0.184874	0.226891	0.210084	0.193277	0.243697	0.193277	0.210084	0.193277	0.210084	0.218487	0.159664	0.184874	0.201681	0.218487	0.184874	0.210084	0.193277	0.193277	0.210084	0.218487	0.226891	0.218487	0.193277	0.252101	0.243697	0.235294	0.210084	0.235294	0.201681	0.201681	0.218487	0.210084	0.210084	0.268908	0.218487	0.210084	0.226891	0.226891	0.201681	0.201681	0.210084	0.201681	0.218487	0.218487
A482	Heimijingdao	0.260504	0.210084	0.302521	0.277311	0.226891	0.285714	0.235294	0.210084	0.277311	0.226891	0.243697	0.226891	0.243697	0.252101	0.226891	0.226891	0.235294	0.243697	0.210084	0.226891	0.218487	0.210084	0.235294	0.243697	0.226891	0.226891	0.201681	0.243697	0.252101	0.235294	0.210084	0.260504	0.243697	0.193277	0.218487	0.235294	0.235294	0.268908	0.218487	0.210084	0.226891	0.243697	0.235294	0.243697	0.210084	0.210084	0.226891	0.243697
A483	Zidao	0.294118	0.226891	0.277311	0.252101	0.243697	0.285714	0.235294	0.218487	0.285714	0.210084	0.235294	0.226891	0.252101	0.268908	0.201681	0.201681	0.226891	0.235294	0.184874	0.201681	0.193277	0.201681	0.243697	0.243697	0.210084	0.218487	0.218487	0.243697	0.277311	0.235294	0.210084	0.243697	0.226891	0.210084	0.218487	0.226891	0.226891	0.268908	0.210084	0.210084	0.235294	0.226891	0.226891	0.226891	0.193277	0.218487	0.226891	0.260504
A484	9311	0.226891	0.184874	0.210084	0.193277	0.176471	0.218487	0.151261	0.151261	0.218487	0.151261	0.168067	0.168067	0.184874	0.210084	0.159664	0.168067	0.176471	0.193277	0.142857	0.168067	0.142857	0.142857	0.159664	0.168067	0.159664	0.159664	0.151261	0.168067	0.176471	0.168067	0.176471	0.176471	0.168067	0.159664	0.159664	0.159664	0.159664	0.218487	0.176471	0.159664	0.184874	0.176471	0.176471	0.176471	0.151261	0.168067	0.184874	0.210084
A485	Zacaodao	0.235294	0.176471	0.260504	0.235294	0.210084	0.252101	0.235294	0.210084	0.226891	0.218487	0.226891	0.201681	0.201681	0.218487	0.193277	0.201681	0.168067	0.201681	0.176471	0.184874	0.193277	0.201681	0.201681	0.193277	0.210084	0.218487	0.184874	0.235294	0.226891	0.210084	0.184874	0.218487	0.201681	0.184874	0.193277	0.201681	0.201681	0.260504	0.184874	0.193277	0.201681	0.201681	0.184874	0.184874	0.184874	0.193277	0.210084	0.201681
A486	Youmang429	0.218487	0.210084	0.277311	0.235294	0.201681	0.268908	0.226891	0.201681	0.193277	0.210084	0.193277	0.210084	0.210084	0.252101	0.226891	0.210084	0.184874	0.201681	0.184874	0.184874	0.184874	0.193277	0.210084	0.201681	0.210084	0.201681	0.176471	0.235294	0.226891	0.201681	0.201681	0.210084	0.210084	0.193277	0.176471	0.210084	0.210084	0.252101	0.193277	0.184874	0.210084	0.210084	0.193277	0.193277	0.176471	0.193277	0.210084	0.201681
A487	Wanqu429	0.235294	0.193277	0.277311	0.252101	0.218487	0.268908	0.235294	0.218487	0.218487	0.210084	0.210084	0.218487	0.201681	0.210084	0.226891	0.201681	0.184874	0.210084	0.193277	0.176471	0.168067	0.176471	0.201681	0.201681	0.201681	0.201681	0.176471	0.210084	0.201681	0.193277	0.168067	0.210084	0.210084	0.159664	0.168067	0.193277	0.184874	0.235294	0.184874	0.168067	0.193277	0.210084	0.184874	0.193277	0.176471	0.193277	0.210084	0.218487
A488	Zhili429	0.218487	0.176471	0.252101	0.235294	0.201681	0.243697	0.226891	0.218487	0.210084	0.210084	0.210084	0.218487	0.218487	0.226891	0.201681	0.201681	0.193277	0.210084	0.201681	0.184874	0.201681	0.201681	0.218487	0.201681	0.201681	0.210084	0.184874	0.193277	0.218487	0.193277	0.176471	0.201681	0.201681	0.168067	0.168067	0.193277	0.201681	0.226891	0.168067	0.168067	0.193277	0.184874	0.168067	0.168067	0.176471	0.168067	0.193277	0.201681
A489	Si4029	0.235294	0.184874	0.252101	0.243697	0.201681	0.235294	0.226891	0.201681	0.226891	0.210084	0.210084	0.218487	0.210084	0.210084	0.201681	0.201681	0.193277	0.235294	0.193277	0.201681	0.168067	0.176471	0.193277	0.201681	0.193277	0.201681	0.176471	0.193277	0.201681	0.193277	0.184874	0.218487	0.218487	0.159664	0.159664	0.193277	0.210084	0.226891	0.176471	0.168067	0.176471	0.210084	0.193277	0.193277	0.193277	0.193277	0.201681	0.226891
A490	Si4031	0.226891	0.176471	0.235294	0.210084	0.176471	0.201681	0.193277	0.184874	0.193277	0.184874	0.193277	0.193277	0.201681	0.235294	0.176471	0.184874	0.168067	0.184874	0.176471	0.159664	0.151261	0.151261	0.168067	0.168067	0.168067	0.176471	0.151261	0.184874	0.176471	0.168067	0.168067	0.176471	0.176471	0.151261	0.12605	0.151261	0.168067	0.193277	0.151261	0.134454	0.159664	0.168067	0.151261	0.151261	0.168067	0.151261	0.168067	0.193277
A491	Si4033	0.235294	0.193277	0.285714	0.235294	0.210084	0.243697	0.235294	0.193277	0.201681	0.210084	0.210084	0.226891	0.210084	0.226891	0.243697	0.252101	0.193277	0.210084	0.210084	0.193277	0.193277	0.193277	0.201681	0.210084	0.201681	0.210084	0.193277	0.193277	0.218487	0.210084	0.193277	0.210084	0.218487	0.176471	0.168067	0.176471	0.184874	0.226891	0.176471	0.176471	0.193277	0.201681	0.193277	0.184874	0.201681	0.193277	0.210084	0.218487
A492	Si4039	0.218487	0.159664	0.235294	0.210084	0.176471	0.210084	0.201681	0.193277	0.201681	0.193277	0.210084	0.193277	0.176471	0.193277	0.176471	0.193277	0.168067	0.184874	0.184874	0.176471	0.184874	0.176471	0.176471	0.176471	0.193277	0.193277	0.176471	0.184874	0.184874	0.193277	0.184874	0.210084	0.184874	0.159664	0.151261	0.159664	0.176471	0.218487	0.159664	0.159664	0.168067	0.184874	0.159664	0.159664	0.193277	0.168067	0.184874	0.193277
A493	Si4040	0.268908	0.210084	0.285714	0.260504	0.226891	0.260504	0.235294	0.210084	0.226891	0.226891	0.243697	0.243697	0.210084	0.226891	0.260504	0.277311	0.252101	0.268908	0.268908	0.243697	0.260504	0.252101	0.252101	0.268908	0.243697	0.252101	0.235294	0.260504	0.260504	0.252101	0.243697	0.260504	0.260504	0.226891	0.210084	0.226891	0.252101	0.277311	0.235294	0.226891	0.235294	0.260504	0.243697	0.243697	0.277311	0.235294	0.252101	0.285714
A494	Si4041	0.260504	0.210084	0.302521	0.268908	0.235294	0.252101	0.235294	0.218487	0.243697	0.235294	0.235294	0.235294	0.218487	0.252101	0.268908	0.268908	0.243697	0.277311	0.252101	0.243697	0.252101	0.252101	0.268908	0.260504	0.226891	0.243697	0.226891	0.226891	0.268908	0.243697	0.218487	0.252101	0.252101	0.218487	0.226891	0.243697	0.277311	0.285714	0.235294	0.226891	0.243697	0.252101	0.226891	0.226891	0.243697	0.226891	0.243697	0.260504
A495	Si4049	0.285714	0.235294	0.285714	0.268908	0.252101	0.260504	0.226891	0.226891	0.243697	0.235294	0.243697	0.235294	0.210084	0.235294	0.252101	0.243697	0.226891	0.260504	0.252101	0.226891	0.226891	0.218487	0.252101	0.243697	0.226891	0.235294	0.218487	0.218487	0.243697	0.235294	0.226891	0.252101	0.243697	0.201681	0.210084	0.218487	0.235294	0.252101	0.210084	0.201681	0.218487	0.235294	0.226891	0.226891	0.235294	0.218487	0.243697	0.268908
A496	Si4079	0.243697	0.184874	0.268908	0.235294	0.210084	0.235294	0.184874	0.201681	0.218487	0.210084	0.210084	0.193277	0.184874	0.218487	0.218487	0.210084	0.210084	0.218487	0.210084	0.193277	0.184874	0.168067	0.210084	0.193277	0.193277	0.201681	0.176471	0.184874	0.201681	0.193277	0.193277	0.210084	0.201681	0.159664	0.168067	0.193277	0.210084	0.226891	0.176471	0.176471	0.193277	0.201681	0.184874	0.193277	0.176471	0.176471	0.201681	0.218487
A497	Si4081	0.277311	0.218487	0.285714	0.277311	0.260504	0.268908	0.235294	0.226891	0.243697	0.235294	0.243697	0.226891	0.218487	0.252101	0.252101	0.226891	0.218487	0.235294	0.235294	0.218487	0.210084	0.218487	0.235294	0.226891	0.210084	0.218487	0.201681	0.218487	0.226891	0.218487	0.210084	0.235294	0.226891	0.184874	0.193277	0.201681	0.226891	0.235294	0.193277	0.193277	0.210084	0.226891	0.218487	0.218487	0.235294	0.226891	0.235294	0.268908
A498	Si4082	0.268908	0.218487	0.285714	0.268908	0.235294	0.252101	0.235294	0.218487	0.235294	0.226891	0.235294	0.218487	0.218487	0.252101	0.235294	0.235294	0.226891	0.243697	0.235294	0.210084	0.218487	0.201681	0.235294	0.235294	0.226891	0.226891	0.210084	0.218487	0.243697	0.226891	0.218487	0.252101	0.235294	0.193277	0.193277	0.218487	0.243697	0.252101	0.210084	0.193277	0.218487	0.226891	0.226891	0.226891	0.235294	0.218487	0.235294	0.268908
A499	Si4139	0.260504	0.218487	0.285714	0.260504	0.226891	0.243697	0.218487	0.210084	0.218487	0.210084	0.226891	0.218487	0.210084	0.243697	0.226891	0.243697	0.235294	0.252101	0.235294	0.218487	0.226891	0.210084	0.235294	0.235294	0.218487	0.235294	0.218487	0.193277	0.235294	0.226891	0.226891	0.252101	0.243697	0.201681	0.201681	0.218487	0.243697	0.243697	0.218487	0.193277	0.210084	0.235294	0.226891	0.226891	0.235294	0.218487	0.226891	0.268908
A500	Si4152	0.235294	0.176471	0.260504	0.235294	0.210084	0.235294	0.218487	0.201681	0.210084	0.210084	0.218487	0.193277	0.184874	0.210084	0.226891	0.252101	0.210084	0.226891	0.218487	0.218487	0.218487	0.201681	0.210084	0.210084	0.210084	0.218487	0.210084	0.193277	0.210084	0.218487	0.210084	0.243697	0.218487	0.193277	0.201681	0.201681	0.226891	0.235294	0.201681	0.193277	0.201681	0.226891	0.201681	0.210084	0.235294	0.218487	0.226891	0.235294
A501	Si4161	0.226891	0.201681	0.277311	0.243697	0.210084	0.218487	0.193277	0.193277	0.201681	0.193277	0.201681	0.184874	0.193277	0.243697	0.210084	0.218487	0.201681	0.210084	0.210084	0.184874	0.184874	0.168067	0.201681	0.201681	0.184874	0.193277	0.176471	0.201681	0.201681	0.193277	0.193277	0.201681	0.201681	0.184874	0.168067	0.184874	0.210084	0.218487	0.184874	0.176471	0.193277	0.226891	0.193277	0.201681	0.218487	0.193277	0.218487	0.226891
A502	Si4229	0.226891	0.176471	0.252101	0.235294	0.201681	0.235294	0.193277	0.193277	0.201681	0.201681	0.201681	0.193277	0.159664	0.210084	0.201681	0.193277	0.193277	0.226891	0.201681	0.176471	0.176471	0.159664	0.201681	0.201681	0.184874	0.193277	0.168067	0.193277	0.201681	0.184874	0.184874	0.218487	0.210084	0.176471	0.176471	0.193277	0.210084	0.235294	0.193277	0.168067	0.184874	0.210084	0.201681	0.210084	0.184874	0.193277	0.201681	0.235294
A503	Si4230	0.277311	0.193277	0.294118	0.268908	0.226891	0.260504	0.243697	0.218487	0.235294	0.243697	0.235294	0.226891	0.210084	0.235294	0.243697	0.243697	0.243697	0.268908	0.235294	0.226891	0.226891	0.210084	0.226891	0.243697	0.218487	0.243697	0.218487	0.218487	0.252101	0.226891	0.226891	0.260504	0.260504	0.226891	0.218487	0.226891	0.252101	0.268908	0.235294	0.210084	0.218487	0.243697	0.252101	0.252101	0.235294	0.243697	0.235294	0.285714
A504	Si4251	0.285714	0.218487	0.277311	0.285714	0.260504	0.277311	0.260504	0.243697	0.260504	0.252101	0.268908	0.235294	0.226891	0.260504	0.252101	0.260504	0.226891	0.235294	0.243697	0.235294	0.226891	0.226891	0.218487	0.226891	0.218487	0.235294	0.218487	0.210084	0.235294	0.235294	0.218487	0.243697	0.226891	0.210084	0.218487	0.193277	0.218487	0.252101	0.210084	0.201681	0.210084	0.226891	0.210084	0.210084	0.235294	0.226891	0.235294	0.268908
A505	Si4252	0.302521	0.210084	0.285714	0.285714	0.260504	0.252101	0.252101	0.243697	0.277311	0.252101	0.268908	0.235294	0.226891	0.268908	0.243697	0.226891	0.226891	0.235294	0.252101	0.226891	0.218487	0.218487	0.218487	0.218487	0.210084	0.226891	0.210084	0.201681	0.226891	0.226891	0.218487	0.235294	0.218487	0.210084	0.218487	0.193277	0.210084	0.252101	0.218487	0.201681	0.201681	0.226891	0.201681	0.210084	0.226891	0.226891	0.235294	0.268908
A506	Si4259	0.260504	0.210084	0.285714	0.277311	0.252101	0.252101	0.235294	0.218487	0.235294	0.226891	0.235294	0.218487	0.218487	0.243697	0.243697	0.252101	0.235294	0.243697	0.243697	0.226891	0.210084	0.193277	0.226891	0.226891	0.218487	0.218487	0.201681	0.226891	0.235294	0.218487	0.201681	0.226891	0.226891	0.193277	0.193277	0.201681	0.226891	0.235294	0.193277	0.193277	0.201681	0.226891	0.218487	0.218487	0.235294	0.218487	0.235294	0.260504
A507	Si4263	0.260504	0.193277	0.268908	0.268908	0.226891	0.235294	0.226891	0.218487	0.235294	0.218487	0.218487	0.201681	0.201681	0.243697	0.235294	0.201681	0.193277	0.210084	0.210084	0.184874	0.168067	0.176471	0.193277	0.201681	0.168067	0.184874	0.176471	0.201681	0.210084	0.184874	0.168067	0.201681	0.193277	0.168067	0.176471	0.176471	0.193277	0.218487	0.184874	0.168067	0.168067	0.193277	0.176471	0.184874	0.184874	0.184874	0.201681	0.243697
A508	Si4280	0.277311	0.201681	0.277311	0.277311	0.243697	0.235294	0.252101	0.218487	0.252101	0.235294	0.235294	0.218487	0.218487	0.252101	0.252101	0.226891	0.218487	0.226891	0.226891	0.210084	0.193277	0.201681	0.201681	0.218487	0.193277	0.210084	0.193277	0.201681	0.235294	0.210084	0.184874	0.226891	0.218487	0.184874	0.193277	0.193277	0.218487	0.235294	0.193277	0.176471	0.184874	0.210084	0.201681	0.201681	0.210084	0.210084	0.210084	0.260504
A509	Si4330	0.411765	0.310924	0.386555	0.394958	0.352941	0.403361	0.436975	0.420168	0.420168	0.403361	0.428571	0.378151	0.352941	0.361345	0.394958	0.403361	0.378151	0.394958	0.369748	0.394958	0.361345	0.378151	0.361345	0.394958	0.361345	0.369748	0.352941	0.428571	0.369748	0.403361	0.361345	0.378151	0.378151	0.327731	0.369748	0.386555	0.344538	0.378151	0.378151	0.378151	0.352941	0.403361	0.378151	0.361345	0.378151	0.394958	0.361345	0.344538
A510	Si4360	0.411765	0.327731	0.394958	0.403361	0.361345	0.411765	0.420168	0.428571	0.445378	0.428571	0.436975	0.386555	0.369748	0.369748	0.386555	0.378151	0.386555	0.394958	0.378151	0.403361	0.361345	0.378151	0.369748	0.394958	0.361345	0.352941	0.344538	0.436975	0.361345	0.394958	0.361345	0.378151	0.378151	0.327731	0.369748	0.378151	0.336134	0.386555	0.361345	0.369748	0.352941	0.411765	0.369748	0.352941	0.369748	0.386555	0.352941	0.336134
A511	Si4364	0.378151	0.294118	0.394958	0.361345	0.369748	0.386555	0.420168	0.403361	0.394958	0.420168	0.411765	0.386555	0.352941	0.361345	0.386555	0.394958	0.378151	0.369748	0.361345	0.369748	0.352941	0.361345	0.361345	0.369748	0.352941	0.336134	0.327731	0.411765	0.336134	0.378151	0.344538	0.361345	0.352941	0.336134	0.352941	0.369748	0.327731	0.352941	0.344538	0.369748	0.336134	0.386555	0.378151	0.352941	0.369748	0.386555	0.361345	0.319328
A512	Digudao	0.378151	0.310924	0.361345	0.352941	0.369748	0.369748	0.420168	0.394958	0.403361	0.386555	0.403361	0.378151	0.327731	0.344538	0.352941	0.369748	0.369748	0.386555	0.344538	0.369748	0.378151	0.344538	0.352941	0.369748	0.327731	0.336134	0.336134	0.403361	0.352941	0.386555	0.352941	0.369748	0.369748	0.352941	0.352941	0.361345	0.319328	0.344538	0.327731	0.369748	0.327731	0.403361	0.369748	0.352941	0.378151	0.394958	0.327731	0.310924
A513	Si4385	0.403361	0.302521	0.411765	0.386555	0.361345	0.411765	0.428571	0.411765	0.394958	0.403361	0.420168	0.394958	0.336134	0.361345	0.386555	0.361345	0.361345	0.369748	0.369748	0.369748	0.352941	0.344538	0.361345	0.394958	0.327731	0.352941	0.352941	0.386555	0.352941	0.394958	0.361345	0.361345	0.394958	0.336134	0.361345	0.352941	0.336134	0.352941	0.336134	0.352941	0.361345	0.386555	0.386555	0.378151	0.369748	0.378151	0.361345	0.327731
A514	Si4386	0.378151	0.327731	0.378151	0.352941	0.310924	0.327731	0.344538	0.319328	0.352941	0.319328	0.344538	0.327731	0.294118	0.352941	0.268908	0.277311	0.285714	0.285714	0.294118	0.277311	0.302521	0.294118	0.319328	0.319328	0.277311	0.277311	0.285714	0.327731	0.294118	0.319328	0.285714	0.285714	0.310924	0.277311	0.294118	0.277311	0.252101	0.268908	0.268908	0.302521	0.268908	0.310924	0.285714	0.268908	0.285714	0.294118	0.285714	0.277311
A515	Sihao4141	0.352941	0.319328	0.369748	0.344538	0.302521	0.352941	0.361345	0.369748	0.344538	0.378151	0.361345	0.344538	0.294118	0.319328	0.310924	0.302521	0.302521	0.327731	0.310924	0.336134	0.302521	0.294118	0.310924	0.336134	0.277311	0.310924	0.285714	0.344538	0.268908	0.319328	0.285714	0.302521	0.327731	0.277311	0.302521	0.294118	0.277311	0.285714	0.277311	0.302521	0.285714	0.319328	0.310924	0.302521	0.327731	0.319328	0.310924	0.277311
A516	Ningjinghui096	0.369748	0.327731	0.352941	0.344538	0.310924	0.352941	0.361345	0.352941	0.336134	0.352941	0.344538	0.327731	0.310924	0.327731	0.336134	0.302521	0.302521	0.336134	0.310924	0.327731	0.285714	0.285714	0.310924	0.336134	0.268908	0.285714	0.268908	0.327731	0.277311	0.302521	0.285714	0.277311	0.310924	0.252101	0.294118	0.302521	0.268908	0.294118	0.285714	0.302521	0.285714	0.319328	0.294118	0.294118	0.302521	0.310924	0.302521	0.285714
A517	Ningjinghui117	0.344538	0.319328	0.369748	0.344538	0.310924	0.369748	0.369748	0.352941	0.336134	0.361345	0.344538	0.319328	0.302521	0.344538	0.319328	0.319328	0.302521	0.327731	0.302521	0.336134	0.294118	0.268908	0.302521	0.327731	0.268908	0.285714	0.268908	0.336134	0.260504	0.302521	0.285714	0.285714	0.310924	0.260504	0.294118	0.294118	0.268908	0.294118	0.277311	0.302521	0.285714	0.327731	0.294118	0.294118	0.310924	0.310924	0.302521	0.252101
A518	Ningjinghui145	0.344538	0.294118	0.369748	0.336134	0.310924	0.352941	0.361345	0.352941	0.327731	0.361345	0.352941	0.319328	0.310924	0.336134	0.310924	0.319328	0.310924	0.327731	0.302521	0.336134	0.310924	0.285714	0.327731	0.327731	0.268908	0.277311	0.268908	0.369748	0.285714	0.310924	0.302521	0.294118	0.319328	0.294118	0.319328	0.319328	0.285714	0.310924	0.277311	0.327731	0.302521	0.327731	0.294118	0.294118	0.310924	0.310924	0.294118	0.243697
A519	Ningjinghui166	0.336134	0.277311	0.369748	0.336134	0.319328	0.361345	0.352941	0.361345	0.352941	0.361345	0.361345	0.336134	0.327731	0.344538	0.319328	0.327731	0.319328	0.327731	0.294118	0.336134	0.327731	0.294118	0.336134	0.336134	0.277311	0.285714	0.285714	0.361345	0.310924	0.319328	0.302521	0.294118	0.319328	0.302521	0.319328	0.327731	0.285714	0.310924	0.294118	0.344538	0.310924	0.327731	0.310924	0.302521	0.310924	0.327731	0.310924	0.268908
A520	Ningjinghui208	0.352941	0.369748	0.336134	0.336134	0.310924	0.352941	0.327731	0.344538	0.344538	0.336134	0.336134	0.302521	0.294118	0.352941	0.252101	0.277311	0.294118	0.319328	0.277311	0.319328	0.268908	0.252101	0.285714	0.310924	0.277311	0.260504	0.277311	0.302521	0.268908	0.285714	0.268908	0.260504	0.294118	0.260504	0.277311	0.277311	0.235294	0.285714	0.268908	0.319328	0.285714	0.310924	0.277311	0.285714	0.285714	0.294118	0.294118	0.243697
A521	Ningjinghui210	0.327731	0.327731	0.361345	0.361345	0.310924	0.336134	0.336134	0.386555	0.386555	0.369748	0.369748	0.369748	0.294118	0.369748	0.277311	0.310924	0.352941	0.352941	0.327731	0.352941	0.285714	0.277311	0.344538	0.361345	0.319328	0.285714	0.285714	0.336134	0.277311	0.285714	0.260504	0.294118	0.285714	0.260504	0.277311	0.268908	0.226891	0.277311	0.260504	0.277311	0.277311	0.302521	0.277311	0.277311	0.260504	0.294118	0.302521	0.260504
A522	Ningjinghui237	0.361345	0.369748	0.411765	0.386555	0.369748	0.403361	0.361345	0.411765	0.394958	0.394958	0.378151	0.344538	0.336134	0.378151	0.310924	0.327731	0.336134	0.352941	0.310924	0.344538	0.302521	0.285714	0.361345	0.369748	0.327731	0.319328	0.319328	0.369748	0.302521	0.319328	0.277311	0.327731	0.310924	0.294118	0.310924	0.294118	0.243697	0.294118	0.277311	0.310924	0.302521	0.319328	0.277311	0.285714	0.285714	0.310924	0.327731	0.302521
A523	Ningjinghui246	0.294118	0.310924	0.302521	0.310924	0.268908	0.336134	0.285714	0.327731	0.327731	0.294118	0.319328	0.285714	0.285714	0.302521	0.243697	0.277311	0.277311	0.285714	0.252101	0.268908	0.235294	0.226891	0.243697	0.285714	0.235294	0.235294	0.260504	0.277311	0.226891	0.252101	0.226891	0.235294	0.235294	0.218487	0.235294	0.218487	0.193277	0.243697	0.260504	0.268908	0.268908	0.277311	0.252101	0.277311	0.268908	0.285714	0.285714	0.218487
A524	Ningjinghui260	0.285714	0.302521	0.319328	0.277311	0.226891	0.302521	0.268908	0.285714	0.294118	0.285714	0.285714	0.268908	0.235294	0.319328	0.226891	0.243697	0.277311	0.277311	0.252101	0.268908	0.218487	0.226891	0.260504	0.277311	0.235294	0.226891	0.243697	0.277311	0.226891	0.235294	0.201681	0.235294	0.218487	0.193277	0.218487	0.210084	0.176471	0.210084	0.218487	0.243697	0.226891	0.260504	0.218487	0.218487	0.218487	0.226891	0.252101	0.218487
A525	Ningjinghui285	0.294118	0.268908	0.319328	0.294118	0.235294	0.294118	0.294118	0.294118	0.319328	0.277311	0.294118	0.260504	0.226891	0.285714	0.252101	0.260504	0.260504	0.285714	0.268908	0.268908	0.252101	0.268908	0.277311	0.319328	0.260504	0.268908	0.277311	0.319328	0.268908	0.268908	0.226891	0.277311	0.252101	0.201681	0.235294	0.243697	0.210084	0.210084	0.235294	0.243697	0.226891	0.260504	0.226891	0.218487	0.218487	0.226891	0.226891	0.226891
A526	Ningjinghui286	0.285714	0.260504	0.302521	0.268908	0.226891	0.277311	0.277311	0.294118	0.294118	0.268908	0.277311	0.260504	0.226891	0.285714	0.218487	0.226891	0.260504	0.268908	0.252101	0.252101	0.243697	0.252101	0.243697	0.268908	0.243697	0.235294	0.243697	0.285714	0.226891	0.218487	0.201681	0.243697	0.218487	0.184874	0.210084	0.226891	0.201681	0.201681	0.218487	0.235294	0.235294	0.252101	0.226891	0.218487	0.210084	0.226891	0.243697	0.226891
A527	Ningjinghui290	0.302521	0.302521	0.336134	0.319328	0.285714	0.344538	0.344538	0.344538	0.344538	0.319328	0.336134	0.319328	0.302521	0.336134	0.285714	0.302521	0.310924	0.327731	0.294118	0.310924	0.294118	0.302521	0.302521	0.344538	0.277311	0.302521	0.310924	0.319328	0.285714	0.277311	0.260504	0.285714	0.268908	0.268908	0.268908	0.260504	0.226891	0.252101	0.285714	0.285714	0.268908	0.285714	0.268908	0.252101	0.260504	0.277311	0.285714	0.268908
A528	Ningjinghui292	0.260504	0.252101	0.268908	0.243697	0.210084	0.277311	0.235294	0.277311	0.277311	0.235294	0.235294	0.210084	0.210084	0.268908	0.201681	0.210084	0.201681	0.235294	0.193277	0.235294	0.218487	0.218487	0.226891	0.252101	0.210084	0.201681	0.226891	0.226891	0.201681	0.201681	0.184874	0.201681	0.201681	0.168067	0.184874	0.210084	0.193277	0.193277	0.226891	0.243697	0.210084	0.235294	0.201681	0.201681	0.201681	0.210084	0.210084	0.226891
A529	Ningjinghui293	0.260504	0.252101	0.285714	0.277311	0.260504	0.285714	0.327731	0.319328	0.302521	0.294118	0.302521	0.285714	0.268908	0.285714	0.252101	0.260504	0.277311	0.302521	0.268908	0.285714	0.268908	0.285714	0.260504	0.310924	0.277311	0.277311	0.268908	0.310924	0.268908	0.260504	0.235294	0.285714	0.252101	0.235294	0.243697	0.260504	0.226891	0.226891	0.268908	0.243697	0.235294	0.260504	0.243697	0.218487	0.235294	0.252101	0.235294	0.243697
A530	Ningjinghui296	0.277311	0.268908	0.294118	0.252101	0.260504	0.294118	0.319328	0.285714	0.285714	0.285714	0.294118	0.260504	0.226891	0.252101	0.294118	0.294118	0.243697	0.268908	0.252101	0.277311	0.260504	0.268908	0.260504	0.285714	0.260504	0.243697	0.268908	0.310924	0.260504	0.277311	0.235294	0.277311	0.268908	0.226891	0.260504	0.285714	0.243697	0.252101	0.268908	0.260504	0.260504	0.285714	0.243697	0.243697	0.285714	0.268908	0.243697	0.226891
A531	Ningjinghui298	0.294118	0.260504	0.277311	0.235294	0.243697	0.277311	0.310924	0.268908	0.260504	0.268908	0.268908	0.268908	0.226891	0.302521	0.277311	0.302521	0.260504	0.268908	0.243697	0.285714	0.260504	0.277311	0.243697	0.285714	0.268908	0.252101	0.285714	0.310924	0.294118	0.277311	0.243697	0.277311	0.268908	0.252101	0.252101	0.294118	0.260504	0.252101	0.277311	0.285714	0.260504	0.294118	0.268908	0.260504	0.294118	0.285714	0.252101	0.252101
A532	Ningjinghui338	0.319328	0.319328	0.310924	0.268908	0.302521	0.285714	0.319328	0.294118	0.294118	0.294118	0.294118	0.294118	0.268908	0.310924	0.285714	0.302521	0.268908	0.302521	0.285714	0.277311	0.285714	0.277311	0.294118	0.327731	0.260504	0.260504	0.310924	0.310924	0.285714	0.285714	0.260504	0.294118	0.294118	0.260504	0.285714	0.294118	0.260504	0.277311	0.277311	0.285714	0.285714	0.302521	0.277311	0.285714	0.285714	0.268908	0.294118	0.285714
A533	Hongyin1009	0.268908	0.285714	0.268908	0.243697	0.277311	0.277311	0.285714	0.277311	0.277311	0.260504	0.268908	0.252101	0.218487	0.252101	0.285714	0.277311	0.252101	0.268908	0.243697	0.252101	0.252101	0.252101	0.260504	0.285714	0.243697	0.243697	0.260504	0.285714	0.260504	0.268908	0.226891	0.268908	0.268908	0.218487	0.252101	0.277311	0.243697	0.243697	0.260504	0.243697	0.252101	0.268908	0.243697	0.235294	0.260504	0.252101	0.235294	0.252101
A534	Hongyin1010	0.327731	0.277311	0.302521	0.260504	0.268908	0.268908	0.327731	0.285714	0.294118	0.285714	0.294118	0.277311	0.268908	0.285714	0.310924	0.310924	0.294118	0.302521	0.277311	0.285714	0.277311	0.285714	0.285714	0.310924	0.268908	0.277311	0.302521	0.327731	0.310924	0.302521	0.268908	0.310924	0.319328	0.268908	0.294118	0.302521	0.277311	0.277311	0.277311	0.268908	0.277311	0.310924	0.285714	0.268908	0.302521	0.294118	0.252101	0.285714
A535	Hongyin1011	0.302521	0.268908	0.285714	0.235294	0.243697	0.252101	0.294118	0.260504	0.268908	0.252101	0.260504	0.252101	0.243697	0.268908	0.268908	0.268908	0.268908	0.268908	0.260504	0.260504	0.268908	0.268908	0.268908	0.294118	0.252101	0.243697	0.277311	0.319328	0.285714	0.285714	0.252101	0.285714	0.294118	0.243697	0.268908	0.277311	0.252101	0.260504	0.260504	0.243697	0.260504	0.285714	0.260504	0.243697	0.277311	0.268908	0.235294	0.268908
A536	Hongyin1012	0.310924	0.252101	0.294118	0.268908	0.260504	0.277311	0.310924	0.285714	0.310924	0.285714	0.285714	0.268908	0.252101	0.252101	0.285714	0.285714	0.277311	0.294118	0.268908	0.277311	0.268908	0.294118	0.285714	0.310924	0.268908	0.277311	0.302521	0.336134	0.302521	0.310924	0.268908	0.310924	0.310924	0.252101	0.294118	0.302521	0.277311	0.277311	0.285714	0.260504	0.285714	0.302521	0.277311	0.260504	0.294118	0.277311	0.268908	0.277311
A537	Cai	0.260504	0.260504	0.260504	0.226891	0.226891	0.252101	0.285714	0.252101	0.268908	0.252101	0.252101	0.235294	0.226891	0.226891	0.252101	0.260504	0.226891	0.260504	0.235294	0.243697	0.252101	0.260504	0.252101	0.277311	0.235294	0.235294	0.268908	0.294118	0.260504	0.277311	0.235294	0.277311	0.277311	0.218487	0.260504	0.268908	0.243697	0.243697	0.260504	0.243697	0.252101	0.277311	0.243697	0.226891	0.260504	0.243697	0.235294	0.226891
A538	Nannongjing1R	0.352941	0.285714	0.319328	0.294118	0.277311	0.302521	0.327731	0.336134	0.336134	0.310924	0.319328	0.294118	0.277311	0.260504	0.285714	0.285714	0.285714	0.310924	0.302521	0.285714	0.294118	0.302521	0.319328	0.336134	0.294118	0.285714	0.310924	0.361345	0.310924	0.327731	0.268908	0.327731	0.327731	0.268908	0.302521	0.310924	0.294118	0.285714	0.285714	0.285714	0.302521	0.319328	0.302521	0.285714	0.302521	0.285714	0.294118	0.285714
A539	Nannongjing2R	0.277311	0.243697	0.268908	0.252101	0.252101	0.260504	0.294118	0.285714	0.285714	0.268908	0.268908	0.235294	0.235294	0.226891	0.252101	0.252101	0.235294	0.260504	0.252101	0.252101	0.260504	0.260504	0.260504	0.277311	0.252101	0.235294	0.268908	0.302521	0.260504	0.277311	0.243697	0.285714	0.277311	0.226891	0.268908	0.277311	0.243697	0.252101	0.260504	0.252101	0.260504	0.285714	0.243697	0.243697	0.268908	0.260504	0.243697	0.235294
A540	Nannongjing3R	0.302521	0.260504	0.302521	0.268908	0.277311	0.285714	0.310924	0.310924	0.294118	0.285714	0.285714	0.268908	0.268908	0.260504	0.277311	0.294118	0.285714	0.302521	0.294118	0.277311	0.268908	0.277311	0.285714	0.319328	0.277311	0.268908	0.310924	0.344538	0.285714	0.310924	0.277311	0.310924	0.310924	0.268908	0.310924	0.302521	0.260504	0.285714	0.285714	0.302521	0.294118	0.327731	0.277311	0.268908	0.294118	0.277311	0.277311	0.252101
[truncated: 492 more columns]
